# Supplementary material for: A doubling of stony coral cover on shallow forereefs at Carrie Bow Cay, Belize from 2014 to 2019
Source: Sci Rep. 2021 Sep 28;11:19185. doi: 10.1038/s41598-021-96799-2 (PMC8478911; doi:10.1038/s41598-021-96799-2)
Supplement: Supplementary file 1 — Supplementary Information 1. [file 41598_2021_96799_MOESM1_ESM.r]

#####---------------------------------------

#### Belize Coral Reef Photoquadrat Analysis

#####---------------------------------------

# Last updated: 09 July 2021
# Authors: Jon Lefcheck, Luis de Pablo
# Contact email: LefcheckJ@si.edu

#####---------------------------------------

# setwd("C:/Users/luisf/Dropbox (Amherst College)/CoralNET")
setwd("C:/Users/jslef/Dropbox (Smithsonian)/MarineGEO/Research/CoralNET")

# Load required libraries
library(mgcv)
library(mgcViz)
library(tidyverse)
library(vegan)

#####---------------------------------------

# Load required data
belize <- read.csv("./Data/fiveYearData.csv")

# Load images to delete (duplicates, etc.)
delete <- read.table("./Data/photosToExclude.txt", sep = ";")

delete[, 4] <- gsub(" ", "", delete[, 4])

# del[!del %in% belize[, 2]]

del <- apply(delete[, 1:4], 1, function(x) paste0(paste0(x, collapse = ";"), ".JPG"))

# Remove duplicates
belize <- belize[!belize[, 2] %in% del, ]

# Create density values for each image in each class

# Split the Name column into separate columns denoting country, year, locality, etc.
belize[24126:24625, "Name"] <- 
  gsub(";measured", "", belize[24126:24625, "Name"])

metad <- as.data.frame(do.call(rbind, strsplit(as.character(belize$Name), ";")))

metad <- metad[, 1:4]

colnames(metad) <- c("Country", "Year", "Locality", "Image")

# Pull in the label
belize <- cbind.data.frame(metad, Label = belize$Label)

# Add incidence of each observation
belize$n <- 1

# Recode Locality information
belize$Locality <- recode(belize$Locality,
                          "CBC 30 Central" = "CBC Reef Central",
                          "CB House Lagoon Reef" = "House Reef",
                          "CB Lagoon Reef 15" = "CBC Lagoon Reef",
                          "Curlew Lagoon Reef" = "Curlew Patch Reef",
                          "South Reef 30" = "South Reef Central",
                          "Tobacco Reef 30" = "Tobacco Reef",
                          "CBC 30 S" = "", 
                          "CBC 60 C" = "", 
                          "CBC Central 30" = "CBC Reef Central",
                          "CBC Highway" = "", 
                          "CBC House Reef" = "House Reef",
                          "CBC Lagoon 15" = "CBC Lagoon Reef",
                          "Golden Reef" = "", 
                          "CBC 30 C" = "CBC Reef Central",
                          "CBC Patch Reef" = "CBC Lagoon Reef",
                          "Curlew Patch Reef" = "Curlew Patch Reef",
                          "South Reef 30 Central" = "South Reef Central",
                          "Tobacco Fore Reef" = "Tobacco Reef",
                          "CBC 30" = "CBC Reef Central",
                          "cbc house reef 9.20.18" = "House Reef",
                          "cbc lagoon" = "CBC Lagoon Reef",
                          "curlew patch" = "Curlew Patch Reef",
                          "South reef" = "South Reef Central",
                          "tobacco reef" = "Tobacco Reef",
                          "CBC Lagoon" = "CBC Lagoon Reef",
                          "Curlew Patch" = "Curlew Patch Reef",
                          "House Reef" = "House Reef",
                          "South Reef" = "South Reef Central",
                          "Tobacco Reef" = "Tobacco Reef")

belize <- filter(belize, Locality != "")

# Check to see if there are 25 points per image per locality per year
TF <- belize %>% group_by(Year, Locality, Image) %>% summarize(n = sum(n))

TF[which(TF$n != 25), ]

# Check to see if there are 20 images per year
TF2 <- belize %>% group_by(Year, Locality) %>% summarize(n = length(unique(Image)))

TF2[which(TF2$n != 20), ]

#####---------------------------------------

# Change Turf to Macroalgae and refer to as a "Macroalgae/Turf"
#belize$Label <- recode(belize$Label, "TA" = "MA")

# Load CATAMI abbreviations
catami <- read.csv("./Data/catami-caab-codes_1.4.csv")

catami$CPC_CODES <- gsub(" ", "", catami$CPC_CODES)

# Split CATAMI final classification
catami <- cbind.data.frame(
  catami,
  class = do.call(rbind, lapply(strsplit(as.character(catami$CATAMI_DISPLAY_NAME), "\\:"), function(i) 
    gsub(" ", "", i[length(i)])))
)

# Substitute in Belize dataset
belize$newLabel <- as.character(catami[match(as.character(belize$Label), as.character(catami$CPC_CODES)), "class"])

belize$newLabel <- recode(belize$newLabel, 
                          "Black&Octocorals" = "Octocorals", 
                          "Consolidated(hard)" = "Hard substrate",
                          "Unconsolidated(soft)" = "Soft substrate",
                          "Stonycorals" = "Stony corals")

belize$newLabel[which(belize$Label == "TA")] <- "Turf"

belize %>% group_by(newLabel) %>% summarize(n = length(newLabel))

belize$Locality <- as.factor(belize$Locality)

#####---------------------------------------

# Summarize the % cover if each label in each image
belize_cover <- belize %>%
  
  group_by(Country, Year, Locality, Image, newLabel) %>%
  
  summarize(cover = sum(n)/25) %>%
  
  # Remove non-target sites
  filter(Locality != "") %>%
  
  # Backfill zeros for categories not observed in a quadrat
  group_by(Country, Year, Locality) %>%
  
  # ungroup() %>%
  
  complete(newLabel, nesting(Locality, Image), fill = list(cover = 0))

# # Resample each locality in each year that had >20 images and take median observations
# combos <- with(belize, unique(paste(Year, Locality, sep = "-")))
# 
# belize_cover2 <- do.call(rbind, lapply(combos, function(i) {
# 
#   year <- strsplit(i, "-")[[1]][1]
# 
#   local <- strsplit(i, "-")[[1]][2]
# 
#   dat <- subset(belize_cover, Year == year & Locality == local)
# 
#   images <- unique(dat$Image)
# 
#   if(length(images) > 20) {
# 
#     dat <- do.call(rbind, lapply(1:20, function(j) {
# 
#       out <- do.call(rbind, lapply(1:10, function(k) dat[dat$Image %in% sample(images, 20), ] ) )
# 
#       dat <- out %>% group_by(Country, Year, newLabel, Locality) %>%
# 
#         summarize(cover = median(cover, na.rm = T)) %>% cbind.data.frame(Image = paste0(j, ".jpg"))
# 
#     } ) )
# 
#   } else dat <- dat
# 
#   return(dat)
# 
# } ) )
# 
# write.csv(belize_cover2, "./Data/Belize_cover.csv")

belize_cover2 <- read.csv("./Data/Belize_cover.csv")

belize_cover2$Year <- as.numeric(as.character(belize_cover2$Year))

# Assign fore vs. patch reef
belize_cover2$reef.type <- 
  ifelse(belize_cover2$Locality %in% c("House Reef", "CBC Lagoon Reef", "Curlew Patch Reef"), "Patch reef", "Forereef")

# Convert to 100%
# belize_cover2$cover <- belize_cover2$cover * 100

# Compute means and SEs for each label for each locality and year
belize_cover_summary <- belize_cover2 %>%
  
  group_by(Country, Year, Locality, reef.type, newLabel) %>%
  
  summarize(
    mean.cover = mean(cover),
    se.cover = plotrix::std.error(cover)
  )

belize_cover2 %>% filter(Year == 2019) %>% group_by(Locality, newLabel) %>%
  
  filter(newLabel %in% c("Stony corals", "Macroalgae")) %>%
  
  pivot_wider(names_from = "newLabel", values_from = "cover") %>%
  
  group_by(Locality) %>%
  
  summarize((mean(`Stony corals`, na.rm = T)/mean(Macroalgae, na.rm = T)) > 1)

#####---------------------------------------

library(cowplot)
library(ggsn)
library(sp)
library(sf)

# Create dataframe of site coordinates
coords <- data.frame(
  Locality = c("House Reef", "CBC Lagoon Reef", "CBC Reef Central", "Curlew Patch Reef", "South Reef Central", "Tobacco Reef"),
  longitude = c(-88.0831, -88.0862, -88.0788, -88.1012, -88.0754, -88.0662),
  latitude = c(16.80126, 16.80863, 16.8021, 16.78, 16.77618, 16.86828)
)

coordinates(coords) <- c("longitude", "latitude")

proj4string(coords) <- CRS("+proj=longlat +datum=NAD27")

res <- as.data.frame(spTransform(coords, CRS("+proj=utm +zone=16 +datum=NAD27")))

res$Locality <- factor(res$Locality, levels = levels(belize$Locality))

res$reef.type <- belize_cover2[match(res$Locality, belize_cover2$Locality), "reef.type"]
  
# Read in shapefile of Belize
belizeShapefile <- ("./Analysis/Belize_Basemap/Belize_Basemap.shp")

belizeMap <- st_read(belizeShapefile)

belizeMap <- fortify(belizeMap)

(inset <- ggplot(data = belizeMap) +
    geom_sf(fill = "cornsilk") +
    geom_rect(xmin = 373000, xmax = 390000, ymin = 1849000, ymax = 1870000, 
              fill = NA, colour = "red", size = 0.75) +
    theme(legend.position = "none", 
          axis.title.x = element_blank(), 
          axis.title.y = element_blank(), 
          axis.text.x = element_blank(),
          axis.text.y = element_blank(),
          axis.ticks.x = element_blank(),
          axis.ticks.y = element_blank(),
          panel.background = element_rect(fill = "lightblue1"), 
          panel.border = element_rect(fill = NA))
)

(fig2 <- ggplot() +
    geom_sf(data = belizeMap, fill = "cornsilk") +
    annotate("text", label = "Carrie Bow\nCay", x = 385500, y = 1857900, hjust = 0, fontface = "italic") +
    geom_point(data = res, aes(x = longitude, y = latitude, fill = Locality, shape = reef.type), 
               col = "black", size = 3) +
    scale_shape_manual(values = c(21, 24), name = "") +
    coord_sf(xlim = c(373000, 390000), ylim = c(1849000, 1870000), expand = FALSE) +
    ggspatial::annotation_scale(location = 'br') +
    # ggspatial::annotation_north_arrow(location = 'tr') +
    scale_x_continuous(label = I) +
    scale_y_continuous(label = I) +
    theme(legend.position = "none", 
          axis.title.x = element_blank(), 
          axis.title.y = element_blank(), 
          panel.background = element_rect(fill = "azure"), 
          panel.border = element_rect(fill = NA))
)

# Construct figure
belizeBB <- st_bbox(belizeMap)

(ratioBelize  <- (belizeBB$ymax - belizeBB$ymin) / (belizeBB$xmax - belizeBB$xmin))

pdf("./Manuscript/Figure 2.pdf", height = 5.5, width = 5.5)
print(ggdraw(fig2) +
        draw_plot(inset, width = 0.3, height = 0.3 * 10/6 * ratioBelize, 
                  x = 0.16, y = 0.37))
dev.off()

#####---------------------------------------

vars2 <- c("Stony corals", "Octocorals", "Macroalgae", "Turf", "Sponges", "Hard substrate")

# Plot trends in cover through time across all localities
belize_cover_summary <- filter(belize_cover_summary, newLabel %in% vars2)

belize_cover_summary$newLabel <- factor(belize_cover_summary$newLabel, levels = c("Hard substrate", "Macroalgae", "Stony corals", "Turf", "Octocorals", "Sponges"))

# Plot trends in cover through time for each locality
gg_color_hue <- function(n) {
  hues = seq(15, 375, length = n + 1)
  hcl(h = hues, l = 65, c = 100)[1:n]
}

belize_sub <- subset(belize_cover2, newLabel %in% vars2)

belize_sub$newLabel <- gsub(" ", "\n", belize_sub$newLabel)

(figS2 <- ggplot(belize_sub,
       aes(x = as.factor(Year), y = 100*cover, group = Locality, col = Locality)) +
  # geom_boxplot() +
  # geom_point(alpha = 0.5, size = 1) +
  stat_summary(aes(group = Year, shape = reef.type)) +
  # stat_smooth(method = "lm", aes(group = 1)) +
  facet_grid(newLabel ~ Locality, scales = "free_y") +
  scale_color_manual(values = gg_color_hue(6), guide = "none") +
  labs(x = "", y = "% Cover") +
  theme_bw(base_size = 12) +
  theme(
    axis.text.x = element_text(angle = 45, hjust = 1),
    panel.grid.major = element_blank(),
    panel.grid.minor = element_blank()
  )
)

ggsave("./Manuscript/Figure S2.pdf", figS2, width = 10, height = 10)

#####---------------------------------------

# Prepare data for models
belize_cover_wide <- belize_cover2 %>% #as_tibble() %>%
  
  dplyr::select(-X) %>%
  
  filter(cover != 0) %>% 
  
  group_by(Country, Year, Locality, reef.type, Image) %>%
  
  pivot_wider(names_from = "newLabel", values_from = "cover") %>% 
  
  rename("Hard_substrate" = `Hard substrate`, "Stony_corals" = "Stony corals", "Soft_substrate" = `Soft substrate`) %>%

  replace(is.na(.), 0) %>%
  
  mutate(reef.type = as.factor(reef.type), Locality = as.factor(Locality), dummy = 1)

# Get summary statistics
belize_cover_wide %>% group_by(Year, Locality) %>% summarize(mean(Macroalgae), plotrix::std.error(Macroalgae)) %>% 
  filter(Year %in% c(2014, 2019) & Locality == "Curlew Patch Reef")

belize_cover_wide %>% filter(Year %in% c(2014, 2019)) %>% group_by(Year, reef.type, Locality) %>%
  summarize(Stony_corals = mean(Stony_corals), Macroalgae = mean(Macroalgae)) %>%
  group_by(reef.type, Locality) %>%
  summarize(Stony_corals =((Stony_corals[Year == 2019] - Stony_corals[Year == 2014]) / Stony_corals[Year == 2014]) * 100,
            Macroalgae =((Macroalgae[Year == 2019] - Macroalgae[Year == 2014]) / Macroalgae[Year == 2014]) * 100,
            ) %>%
  summarize(mean(Stony_corals))

# Apply transformation to include 0 and 1 bounds in beta distribution
transform_fn <- function(p) (p * (length(p) - 1) + 0.5) / length(p) 

belize_cover_wide[, gsub(" ", "_", vars2)] <- apply(belize_cover_wide[, gsub(" ", "_", vars2)], 2, transform_fn)
         
# Fit GAM for stony corals
stony_corals_gam <- gam(Stony_corals ~ 
                          s(Year, k = 5) 
                        + s(Year, by = reef.type, k = 5) 
                        + reef.type
                        + s(Locality, bs = "re", by = dummy),
                        family = betar,
                        data = belize_cover_wide)

summary(stony_corals_gam)

hist(residuals(stony_corals_gam))

plot(sm(getViz(stony_corals_gam), 1))
plot(sm(getViz(stony_corals_gam), 2))
plot(sm(getViz(stony_corals_gam), 3))

# Get predictions
pred <- expand(belize_cover_wide, 
               nesting(reef.type, Locality),
               Year = seq(2014, 2019, by = 0.1), 
               dummy = 0)

preds <- predict(stony_corals_gam, newdata = pred, se.fit = T)

ilink <-  family(stony_corals_gam)$linkinv

preds <- transform(preds,
                   fit = ilink(fit)*100,
                   upper = ilink(fit + (2 * se.fit))*100,
                   lower = ilink(fit - (2 * se.fit))*100,
                   newLabel = "Stony corals",
                   pred)

# Just at two fixed sites
stony_corals_gam_sub <- gam(Stony_corals ~ 
                              s(Year, k = 5)
                            + s(Locality, bs = "re", by = dummy),
                            family = betar,
                            data = subset(belize_cover_wide, Locality %in% c("CBC Reef Central", "South Reef Central")))

summary(stony_corals_gam_sub)

plot(sm(getViz(stony_corals_gam_sub), 1))

# Fit GAM for black and octocorals
octocorals_gam <- gam(Octocorals ~ 
                        s(Year, k = 5) 
                      + s(Year, by = reef.type, k = 5) 
                      + reef.type
                      + s(Locality, bs = "re", by = dummy),
                      family = betar,
                      data = belize_cover_wide)

summary(octocorals_gam)

# Fit GAMfor macroalgae
macroalgae_gam <- gam(Macroalgae ~ 
                        s(Year, k = 5)  
                      + s(Year, by = reef.type, k = 5)
                      + reef.type
                      + s(Locality, bs = "re", by = dummy),
                      family = betar,
                      data = belize_cover_wide)

summary(macroalgae_gam)

hist(residuals(macroalgae_gam))

plot(sm(getViz(macroalgae_gam), 1))
plot(sm(getViz(macroalgae_gam), 2))
plot(sm(getViz(macroalgae_gam), 3))

preds1 <- predict(macroalgae_gam, newdata = subset(pred, reef.type == "Forereef"), se.fit = T)

ilink <-  family(macroalgae_gam)$linkinv

preds1 <- transform(preds1,
                   fit = ilink(fit)*100,
                   upper = ilink(fit + (2 * se.fit))*100,
                   lower = ilink(fit - (2 * se.fit))*100,
                   newLabel = "Macroalgae",
                   subset(pred, reef.type == "Forereef"))

preds <- rbind(preds, preds1)

# Just at two fixed sites
macroalgae_gam_sub <- gam(Macroalgae ~ 
                            s(Year, k = 5)  
                          + s(Locality, bs = "re", by = dummy),
                          family = betar,
                          data = subset(belize_cover_wide, Locality %in% c("CBC Reef Central", "South Reef Central")))

summary(macroalgae_gam_sub)

plot(sm(getViz(macroalgae_gam_sub), 1))

# Fit GAM for turf algae
turf_gam <- gam(Turf ~ 
                  s(Year, k = 5)  
                + s(Year, by = reef.type, k = 5)
                + reef.type
                + s(Locality, bs = "re", by = dummy),
                family = betar,
                data = belize_cover_wide)

summary(turf_gam)

preds2 <- predict(turf_gam, newdata = pred, se.fit = T)

ilink <-  family(turf_gam)$linkinv

preds2 <- transform(preds2,
                   fit = ilink(fit)*100,
                   upper = ilink(fit + (2 * se.fit))*100,
                   lower = ilink(fit - (2 * se.fit))*100,
                   newLabel = "Turf",
                   pred)

preds <- rbind(preds, preds2)

# Fit GAM for sponges
sponges_gam <- gam(Sponges ~
                     s(Year, k = 5)  
                   + s(Year, by = reef.type, k = 5)
                   + reef.type
                   + s(Locality, bs = "re", by = dummy),
                   family = betar,
                   data = belize_cover_wide)

summary(sponges_gam)

preds3 <- predict(sponges_gam, newdata = subset(pred, reef.type == "Forereef"), se.fit = T)

ilink <-  family(sponges_gam)$linkinv

preds3 <- transform(preds3,
                    fit = ilink(fit)*100,
                    upper = ilink(fit + (2 * se.fit))*100,
                    lower = ilink(fit - (2 * se.fit))*100,
                    newLabel = "Sponges",
                    subset(pred, reef.type == "Forereef"))

preds <- rbind(preds, preds3)

# Fit GAM for hard substrate
hard_substrate_gam <- gam(Hard_substrate ~ 
                            s(Year, k = 5)  
                          + s(Year, by = reef.type, k = 5)
                          + reef.type
                          + s(Locality, bs = "re", by = dummy),
                          family = betar,
                          data = belize_cover_wide)

summary(hard_substrate_gam)

hist(residuals(hard_substrate_gam))

preds4 <- predict(hard_substrate_gam, newdata = subset(pred, reef.type == "Patch reef"), se.fit = T)

ilink <-  family(hard_substrate_gam)$linkinv

preds4 <- transform(preds4,
                    fit = ilink(fit)*100,
                    upper = ilink(fit + (2 * se.fit))*100,
                    lower = ilink(fit - (2 * se.fit))*100,
                    newLabel = "Hard substrate",
                    subset(pred, reef.type == "Patch reef"))

preds <- rbind(preds, preds4)

# Plot results
data <- subset(belize_cover_summary, newLabel %in% vars2)

data$newLabel <- factor(data$newLabel, levels = c("Hard substrate", "Stony corals", "Macroalgae", "Sponges", "Turf", "Octocorals"))

preds$newLabel <- factor(preds$newLabel, levels = levels(data$newLabel))

levels(data$newLabel) <- paste0(LETTERS[1:6], ") ", levels(data$newLabel))

levels(preds$newLabel) <- levels(data$newLabel)

# Recode reef.type
data$reef.type <- factor(data$reef.type, levels = c("Forereef", "Patch reef"))

preds$reef.type <- factor(preds$reef.type, levels = c("Forereef", "Patch reef"))

# Plot(fig3 <- ggplot() +
(fig3 <- ggplot() +
    geom_point(data = data,
               aes(x = Year, y = 100*mean.cover, group = Locality, col = Locality, shape = reef.type),
               size = 3) +
    geom_errorbar(data = data, aes(x = Year, y = 100*mean.cover, group = Locality, col = Locality,
                                   ymax = 100*(mean.cover + se.cover), ymin = 100*(mean.cover - se.cover)),
                  width = 0) +
    # geom_text(data = data.frame(newLabel = as.character(levels(data$newLabel)),
    #                             Locality = "CBC Lagoon Reef", label = LETTERS[1:6]), 
    #           aes(label = label, x = 2014, y = Inf), vjust = 1.5,
    #           hjust = -1, col = "black", fontface = "bold") +
    # stat_smooth(data = subset(belize_cover2, newLabel %in% vars2),
    #             aes(x = Year, y = 10^(100*cover), group = 1), #, group = reef.type, lty = reef.type),
    #             method = "gam", formula = log10(y + 0.01) ~ s(x, k = 5),
    #             col = "black") +
    geom_line(data = preds, aes(x = Year, y = fit, group = reef.type, lty = reef.type), lwd = 1) +
    geom_ribbon(data = preds, aes(x = Year, y = fit, group = reef.type, ymax = upper, ymin = lower), 
                col = NA, alpha = 0.3) +
    # scale_linetype_manual(values = c(3, 1), name = "Reef Type") +
    # scale_shape_manual(values = c(16:17), name = "Reef Type") +
    facet_wrap( ~ newLabel, nrow = 2, scales = "free_y") +
    labs(x = "", y = "% Cover", linetype = "Reef Type", shape = "Reef Type") +
    theme_bw(base_size = 18) +
    theme(
      panel.grid.major = element_blank(),
      panel.grid.minor = element_blank(),
      text = element_text(size = 12),
      axis.text.x = element_text(size = 8),
      strip.text.x = element_text(size = 12, hjust = 0, face = "bold"),
      strip.background = element_blank()
      # legend.position = "bottom"
    )
)

ggsave("./Manuscript/Figure 3.pdf", fig3, width = 10, height = 5)

# Generate statistics
subset(preds, newLabel == "A) Hard substrate" & Year == 2014)$fit[1]
subset(preds, newLabel == "A) Hard substrate" & Year == 2014)$se.fit[1]

subset(preds, newLabel == "A) Hard substrate" & Year == 2019)$fit[1]
subset(preds, newLabel == "A) Hard substrate" & Year == 2019)$se.fit[1]

#

subset(preds, newLabel == "B) Stony corals" & Year == 2014 & reef.type == "Forereef")$fit[1]
subset(preds, newLabel == "B) Stony corals" & Year == 2014 & reef.type == "Forereef")$se.fit[1]

subset(preds, newLabel == "B) Stony corals" & Year == 2019 & reef.type == "Forereef")$fit[1]
subset(preds, newLabel == "B) Stony corals" & Year == 2019 & reef.type == "Forereef")$se.fit[1]

subset(preds, newLabel == "B) Stony corals" & Year == 2016 & reef.type == "Patch reef")$fit[1]
subset(preds, newLabel == "B) Stony corals" & Year == 2016 & reef.type == "Patch reef")$se.fit[1]

subset(preds, newLabel == "B) Stony corals" & Year == 2019 & reef.type == "Patch reef")$fit[1]
subset(preds, newLabel == "B) Stony corals" & Year == 2019 & reef.type == "Patch reef")$se.fit[1]


#

subset(preds, newLabel == "C) Macroalgae" & Year == 2014)$fit[1]
subset(preds, newLabel == "C) Macroalgae" & Year == 2014)$se.fit[1]

subset(preds, newLabel == "C) Macroalgae" & Year == 2019)$fit[1]
subset(preds, newLabel == "C) Macroalgae" & Year == 2019)$se.fit[1]

# Get output table
do.call(rbind, lapply(list(hard_substrate_gam, stony_corals_gam, macroalgae_gam, turf_gam, sponges_gam, octocorals_gam),
       function(i) {
  
  ptable <- summary(i)$p.table
  
  stable <- summary(i)$s.table
  
  out <- cbind.data.frame(
    Response = as.character(formula(i)[2]),
    Predictor = rownames(stable),
    stable, row.names = NULL)
  
} ) )

#####---------------------------------------

# NMDS
belize_cover_wide2 <- belize_cover_wide %>% 
  
  group_by(Year, Locality, reef.type) %>% 
  
  select(Hard_substrate:Zoanthids, Hydrocorals) %>%
  
  summarise_if(is.numeric, mean, na.rm = TRUE)

# belize_cover_wide2 <- belize_cover_wide

nmds <- metaMDS(belize_cover_wide2[, gsub(" ", "_", vars2)])#, trymax = 50)

stress <- nmds$stress

nmds <- cbind.data.frame(belize_cover_wide2[, 1:5], nmds$points)

nmds_centroids <- nmds %>% group_by(Year) %>% summarize(MDS1 = mean(MDS1), MDS2 = mean(MDS2))

nmds_hulls <- nmds %>%
  
  group_by(Year) %>%
  
  slice(chull(MDS1, MDS2))

nmds$reef.type <- factor(nmds$reef.type, levels = c("Forereef", "Patch reef"))

# Plot results
(fig4 <- ggplot() +
  geom_point(data = nmds, aes(x = MDS1, y = MDS2, col = as.factor(Year), shape = reef.type), size = 2.5) +
  # geom_point(data = nmds_centroids, aes(x = MDS1, y = MDS2, col = as.factor(Year)), size = 4) +
  # geom_path(data = nmds_centroids, aes(x = MDS1, y = MDS2, col = as.factor(Year), group = 1),
  #           arrow = arrow(length = unit(0.30, "cm"), ends = "last", type = "closed")) +
  geom_polygon(data = nmds_hulls, aes(x = MDS1, y = MDS2, group = as.factor(Year), fill = as.factor(Year)), 
               alpha = 0.1) +
  scale_shape_manual(values = c(16:17), name = "") +
  annotate(geom = "text", label = paste("Stress =", round(stress, 2)), x = Inf, y = -Inf, hjust = 1.2, vjust = -1) +
  scale_fill_manual(values = viridisLite::viridis(5), name = "Year") +
  scale_colour_manual(values = viridisLite::viridis(5), name = "Year") +
  theme_bw(base_size = 12)
)

ggsave("./Manuscript/Figure 4.pdf", fig4, width = 6, height = 4)

# RDA
RDA <- rda(belize_cover_wide[, gsub(" ", "_", vars2)] ~ reef.type + Locality + Year, data = belize_cover_wide)

anova(RDA, by = "term")

# SIMPER
# SIM <- simper(belize_cover_wide[, gsub(" ", "_", vars2)], belize_cover_wide$Year)
# 
# summary(SIM)

#####---------------------------------------

# Coral demographics survey from 2019
demo <- read.csv("./Coral Demographics/CBCcoraldemo2019.csv")

demo$location_name <- recode(demo$location_name, "Blue Ground Mangrove" = "Blueground Mangrove",
                             "Blue Ground Seagrass" = "Blueground Seagrass",
                             "House Reef" = "CBC House Reef",
                             "CBC Lagoon 15" = "CBC Lagoon Reef",
                             "CBC Lagoon" = "CBC Lagoon Reef",
                             "Carrie Bow Patch Reef" = "CBC Lagoon Reef",
                             "CBC Patch Reef" = "CBC Lagoon Reef",
                             "CBC Reef" = "CBC Reef Central",
                             "Carrie Bow Reef" = "CBC Reef Central",
                             "CBC Central 30" = "CBC Reef Central",
                             "CBC 30 C" = "CBC Reef Central",
                             "South Reef" = "South Reef Central",
                             "South Reef 30 C" = "South Reef Central",
                             "Tobacco Reef 30" = "Tobacco Reef",
                             "Carrie Bow Seagrass" = "CBC Seagrass",
                             "Carrie Bow Sand" = "CBC Sand",
                             "Curlew patch reef" = "Curlew Patch Reef",
                             "Curlew Patch" = "Curlew Patch Reef")

demo$reef.type <- 
  ifelse(demo$location_name %in% c("House Reef", "CBC Lagoon Reef", "Curlew Patch Reef"), "Patch reef", "Forereef")


demo$species_name <- recode(demo$taxon_id, "AAGA" = "Agaricia spp.",
                            "ACER" = "Acropora cervicornis",
                            "AGAR" = "Agaricia spp.", #refers to small individual with ambiguous morphology that could not be identified to species
                            "ATEN" = "Agaricia spp.",
                            "DLAB" = "Diploria labyrinthiformis",
                            "DSTO" = "Dichocoenia stokesii",
                            "DSTR" = "Pseudodiploria strigosa",
                            "EFAS" = "Eusmilia fastigiata",
                            "FFRA" = "Favia fragum",
                            "HCUC" = "Helioseris cucullata",
                            "IRIG" = "Isophyllia rigida",
                            "MALI" = "Mycetophyllia aliciae",
                            "MCAV" = "Montastraea cavernosa",
                            "MDEC" = "Madracis decactis",
                            "MMEA" = "Meandrina meandrites",
                            "OANN" = "Orbicella spp.",
                            "OFAV" = "Orbicella spp.",
                            "OFRA" = "Orbicella spp.",
                            "ORBI" = "Orbicella spp.",  #small orbicellids (<4cm), whether juveniles or tissue isolates, are very difficult to ID to species
                            "PAST" = "Porites spp.",
                            "PPOR" = "Porites spp.",
                            "SINT" = "Stephanocoenia intersepta",
                            "SRAD" = "Siderastrea spp.",
                            "SSID" = "Siderastrea spp.")

demo <- demo %>% 
  
  filter(location_name %in% unique(belize_cover$Locality)) %>% replace(is.na(.), 0)

# Summarize results
demo_summary <- demo %>% group_by(reef.type, species_name) %>% 
  
  mutate(total_count = as.numeric(total_count)/30) %>%
  
  summarize(mean_cover = mean(total_count, na.rm = T), se_cover = plotrix::std.error(total_count, na.rm = T)) %>%
  
  filter(mean_cover > (2/30))

demo_summary$species_name <- factor(demo_summary$species_name) #, levels = demo_summary$species_name[rev(order(demo_summary$mean_cover))])

levels(demo_summary$species_name) <- gsub(" ", "\n", levels(demo_summary$species_name))

# Plot results
(figS3 <- ggplot(demo_summary, aes(x = species_name, y = mean_cover)) +
    geom_errorbar(aes(ymax = mean_cover + se_cover, ymin = mean_cover - se_cover), width = 0.1) +
    geom_bar(stat = "identity", col = "black", fill = "grey80") +
    labs(x = "", y = bquote(Mean~abundance~1~m^-2)) +
    facet_grid(reef.type ~ .) +
    theme_bw(base_size = 12) +
    theme(
      panel.grid.major = element_blank(),
      panel.grid.minor = element_blank(),
      axis.text.x = element_text(angle = 45, hjust = 1, face = "italic")
    )
)

ggsave("./Manuscript/Figure S3.pdf", figS3, width = 5, height = 5)

#####---------------------------------------

# Image size analysis
images2016 <- read.csv("./Analysis/image size data/2016sizes.csv")[1:24, ]

images2017 <- read.csv("./Analysis/image size data/2017sizes.csv")[1:18, ]

images2018 <- read.csv("./Analysis/image size data/2018sizes.csv")[1:18, ]

sizes <- rbind.data.frame(
  data.frame(year = 2016, images2016),
  
  data.frame(year = 2017, images2017),
  
  data.frame(year = 2018, images2018)
)

sizes <- filter(sizes, width != "no tape")

metad <- as.data.frame(do.call(rbind, strsplit(as.character(sizes$imageName), ";")))

metad <- metad[, 1:4]

colnames(metad) <- c("Country", "Year", "Locality", "Image")

# Pull in the label
sizes <- cbind.data.frame(metad, sizes)

sizes$Locality <- recode(sizes$Locality,
                          "CBC 30 Central" = "CBC Reef Central",
                          "CB House Lagoon Reef" = "House Reef",
                          "CB Lagoon Reef 15" = "CBC Lagoon Reef",
                          "Curlew Lagoon Reef" = "Curlew Patch Reef",
                          "South Reef 30" = "South Reef Central",
                          "Tobacco Reef 30" = "Tobacco Reef",
                          "CBC 30 S" = "", 
                          "CBC 60 C" = "", 
                          "CBC Central 30" = "CBC Reef Central",
                          "CBC Highway" = "", 
                          "CBC House Reef" = "House Reef",
                          "CBC Lagoon 15" = "CBC Lagoon Reef",
                          "Golden Reef" = "", 
                          "CBC 30 C" = "CBC Reef Central",
                          "CBC Patch Reef" = "CBC Lagoon Reef",
                          "Curlew Patch Reef" = "Curlew Patch Reef",
                          "South Reef 30 Central" = "South Reef Central",
                          "Tobacco Fore Reef" = "Tobacco Reef",
                          "CBC 30" = "CBC Reef Central",
                          "cbc house reef 9.20.18" = "House Reef",
                          "cbc lagoon" = "CBC Lagoon Reef",
                          "curlew patch" = "Curlew Patch Reef",
                          "South reef" = "South Reef Central",
                          "tobacco reef" = "Tobacco Reef",
                          "CBC Lagoon" = "CBC Lagoon Reef",
                          "Curlew Patch" = "Curlew Patch Reef",
                          "House Reef" = "House Reef",
                          "South Reef" = "South Reef Central",
                          "Tobacco Reef" = "Tobacco Reef")

sizes <- filter(sizes, Locality != "")

sizes$Image <- paste0(sizes$Image, ".jpg")

sizes$Year <- as.numeric(sizes$Year)

# Bind with cover data
belize_cover_wide$Image <- tolower(belize_cover_wide$Image)

sizes <- left_join(sizes[, c("Country", "Year", "Locality", "Image", "area.cm.2.")], belize_cover_wide, by = c("Country", "Year", "Locality", "Image"))

do.call(rbind, lapply( gsub(" ", "_", vars2), function(i) {
  
  model <- lm(formula(paste("log10(area.cm.2.) ~ ", i)), data = sizes)

  data.frame(
    variable = i,
    P.value = summary(model)$coefficients[2, 4]
  )
  
} ) )
  
# Plot results 
sizes_wide <- sizes %>% pivot_longer(cols = gsub(" ", "_", vars2), names_to = "variable", values_to = "value")

(figS1 <- ggplot(sizes_wide, aes(x = log10(area.cm.2.), y = value*100, group = variable)) +
  geom_point() +
  stat_smooth(method = "lm") +
  facet_wrap(~ variable, nrow = 2, scales = "free_y") +
  labs(x = bquote(log[10]~"("~Image~area~cm^2~")"), y = "% cover") + #bquote(log[10]~Percent~cover)) +
  theme_bw(base_size = 18) +
  theme(
    panel.grid.major = element_blank(),
    panel.grid.minor = element_blank(),
    text = element_text(size = 12),
    axis.text.x = element_text(size = 8)#,
    # legend.position = "bottom"
  )
)

ggsave("./Manuscript/Figure S1.pdf", figS1, width = 8, height = 5)
