# Supplementary material for: A doubling of stony coral cover on shallow forereefs at Carrie Bow Cay, Belize from 2014 to 2019
Source: Sci Rep. 2021 Sep 28;11:19185. doi: 10.1038/s41598-021-96799-2 (PMC8478911; doi:10.1038/s41598-021-96799-2)
Supplement: Supplementary file 2 — Supplementary Information 2. [file 41598_2021_96799_MOESM2_ESM.csv]

	Country	Year	newLabel	Locality	cover	Image
1	Belize	2014	Hard substrate	CBC Reef Central	0.52	1.jpg
2	Belize	2014	Hydrocorals	CBC Reef Central	0	1.jpg
3	Belize	2014	Macroalgae	CBC Reef Central	0.04	1.jpg
4	Belize	2014	Octocorals	CBC Reef Central	0.2	1.jpg
5	Belize	2014	Soft substrate	CBC Reef Central	0	1.jpg
6	Belize	2014	Sponges	CBC Reef Central	0	1.jpg
7	Belize	2014	Stony corals	CBC Reef Central	0.04	1.jpg
8	Belize	2014	Turf	CBC Reef Central	0	1.jpg
9	Belize	2014	Zoanthids	CBC Reef Central	0	1.jpg
10	Belize	2014	NA	CBC Reef Central	0	1.jpg
11	Belize	2014	Hard substrate	CBC Reef Central	0.52	2.jpg
12	Belize	2014	Hydrocorals	CBC Reef Central	0	2.jpg
13	Belize	2014	Macroalgae	CBC Reef Central	0.08	2.jpg
14	Belize	2014	Octocorals	CBC Reef Central	0.2	2.jpg
15	Belize	2014	Soft substrate	CBC Reef Central	0	2.jpg
16	Belize	2014	Sponges	CBC Reef Central	0	2.jpg
17	Belize	2014	Stony corals	CBC Reef Central	0.04	2.jpg
18	Belize	2014	Turf	CBC Reef Central	0	2.jpg
19	Belize	2014	Zoanthids	CBC Reef Central	0	2.jpg
20	Belize	2014	NA	CBC Reef Central	0	2.jpg
21	Belize	2014	Hard substrate	CBC Reef Central	0.52	3.jpg
22	Belize	2014	Hydrocorals	CBC Reef Central	0	3.jpg
23	Belize	2014	Macroalgae	CBC Reef Central	0.08	3.jpg
24	Belize	2014	Octocorals	CBC Reef Central	0.2	3.jpg
25	Belize	2014	Soft substrate	CBC Reef Central	0	3.jpg
26	Belize	2014	Sponges	CBC Reef Central	0	3.jpg
27	Belize	2014	Stony corals	CBC Reef Central	0.08	3.jpg
28	Belize	2014	Turf	CBC Reef Central	0	3.jpg
29	Belize	2014	Zoanthids	CBC Reef Central	0	3.jpg
30	Belize	2014	NA	CBC Reef Central	0	3.jpg
31	Belize	2014	Hard substrate	CBC Reef Central	0.52	4.jpg
32	Belize	2014	Hydrocorals	CBC Reef Central	0	4.jpg
33	Belize	2014	Macroalgae	CBC Reef Central	0.08	4.jpg
34	Belize	2014	Octocorals	CBC Reef Central	0.24	4.jpg
35	Belize	2014	Soft substrate	CBC Reef Central	0	4.jpg
36	Belize	2014	Sponges	CBC Reef Central	0	4.jpg
37	Belize	2014	Stony corals	CBC Reef Central	0.08	4.jpg
38	Belize	2014	Turf	CBC Reef Central	0	4.jpg
39	Belize	2014	Zoanthids	CBC Reef Central	0	4.jpg
40	Belize	2014	NA	CBC Reef Central	0	4.jpg
41	Belize	2014	Hard substrate	CBC Reef Central	0.56	5.jpg
42	Belize	2014	Hydrocorals	CBC Reef Central	0	5.jpg
43	Belize	2014	Macroalgae	CBC Reef Central	0.08	5.jpg
44	Belize	2014	Octocorals	CBC Reef Central	0.24	5.jpg
45	Belize	2014	Soft substrate	CBC Reef Central	0	5.jpg
46	Belize	2014	Sponges	CBC Reef Central	0	5.jpg
47	Belize	2014	Stony corals	CBC Reef Central	0.04	5.jpg
48	Belize	2014	Turf	CBC Reef Central	0	5.jpg
49	Belize	2014	Zoanthids	CBC Reef Central	0	5.jpg
50	Belize	2014	NA	CBC Reef Central	0	5.jpg
51	Belize	2014	Hard substrate	CBC Reef Central	0.52	6.jpg
52	Belize	2014	Hydrocorals	CBC Reef Central	0	6.jpg
53	Belize	2014	Macroalgae	CBC Reef Central	0.08	6.jpg
54	Belize	2014	Octocorals	CBC Reef Central	0.2	6.jpg
55	Belize	2014	Soft substrate	CBC Reef Central	0	6.jpg
56	Belize	2014	Sponges	CBC Reef Central	0	6.jpg
57	Belize	2014	Stony corals	CBC Reef Central	0.08	6.jpg
58	Belize	2014	Turf	CBC Reef Central	0	6.jpg
59	Belize	2014	Zoanthids	CBC Reef Central	0	6.jpg
60	Belize	2014	NA	CBC Reef Central	0	6.jpg
61	Belize	2014	Hard substrate	CBC Reef Central	0.52	7.jpg
62	Belize	2014	Hydrocorals	CBC Reef Central	0	7.jpg
63	Belize	2014	Macroalgae	CBC Reef Central	0.08	7.jpg
64	Belize	2014	Octocorals	CBC Reef Central	0.2	7.jpg
65	Belize	2014	Soft substrate	CBC Reef Central	0	7.jpg
66	Belize	2014	Sponges	CBC Reef Central	0	7.jpg
67	Belize	2014	Stony corals	CBC Reef Central	0.04	7.jpg
68	Belize	2014	Turf	CBC Reef Central	0	7.jpg
69	Belize	2014	Zoanthids	CBC Reef Central	0	7.jpg
70	Belize	2014	NA	CBC Reef Central	0	7.jpg
71	Belize	2014	Hard substrate	CBC Reef Central	0.54	8.jpg
72	Belize	2014	Hydrocorals	CBC Reef Central	0	8.jpg
73	Belize	2014	Macroalgae	CBC Reef Central	0.08	8.jpg
74	Belize	2014	Octocorals	CBC Reef Central	0.2	8.jpg
75	Belize	2014	Soft substrate	CBC Reef Central	0	8.jpg
76	Belize	2014	Sponges	CBC Reef Central	0	8.jpg
77	Belize	2014	Stony corals	CBC Reef Central	0.04	8.jpg
78	Belize	2014	Turf	CBC Reef Central	0	8.jpg
79	Belize	2014	Zoanthids	CBC Reef Central	0	8.jpg
80	Belize	2014	NA	CBC Reef Central	0	8.jpg
81	Belize	2014	Hard substrate	CBC Reef Central	0.52	9.jpg
82	Belize	2014	Hydrocorals	CBC Reef Central	0	9.jpg
83	Belize	2014	Macroalgae	CBC Reef Central	0.04	9.jpg
84	Belize	2014	Octocorals	CBC Reef Central	0.2	9.jpg
85	Belize	2014	Soft substrate	CBC Reef Central	0	9.jpg
86	Belize	2014	Sponges	CBC Reef Central	0	9.jpg
87	Belize	2014	Stony corals	CBC Reef Central	0.04	9.jpg
88	Belize	2014	Turf	CBC Reef Central	0	9.jpg
89	Belize	2014	Zoanthids	CBC Reef Central	0	9.jpg
90	Belize	2014	NA	CBC Reef Central	0	9.jpg
91	Belize	2014	Hard substrate	CBC Reef Central	0.52	10.jpg
92	Belize	2014	Hydrocorals	CBC Reef Central	0	10.jpg
93	Belize	2014	Macroalgae	CBC Reef Central	0.04	10.jpg
94	Belize	2014	Octocorals	CBC Reef Central	0.2	10.jpg
95	Belize	2014	Soft substrate	CBC Reef Central	0	10.jpg
96	Belize	2014	Sponges	CBC Reef Central	0	10.jpg
97	Belize	2014	Stony corals	CBC Reef Central	0.04	10.jpg
98	Belize	2014	Turf	CBC Reef Central	0	10.jpg
99	Belize	2014	Zoanthids	CBC Reef Central	0	10.jpg
100	Belize	2014	NA	CBC Reef Central	0	10.jpg
101	Belize	2014	Hard substrate	CBC Reef Central	0.56	11.jpg
102	Belize	2014	Hydrocorals	CBC Reef Central	0	11.jpg
103	Belize	2014	Macroalgae	CBC Reef Central	0.08	11.jpg
104	Belize	2014	Octocorals	CBC Reef Central	0.2	11.jpg
105	Belize	2014	Soft substrate	CBC Reef Central	0	11.jpg
106	Belize	2014	Sponges	CBC Reef Central	0	11.jpg
107	Belize	2014	Stony corals	CBC Reef Central	0.04	11.jpg
108	Belize	2014	Turf	CBC Reef Central	0	11.jpg
109	Belize	2014	Zoanthids	CBC Reef Central	0	11.jpg
110	Belize	2014	NA	CBC Reef Central	0	11.jpg
111	Belize	2014	Hard substrate	CBC Reef Central	0.56	12.jpg
112	Belize	2014	Hydrocorals	CBC Reef Central	0	12.jpg
113	Belize	2014	Macroalgae	CBC Reef Central	0.06	12.jpg
114	Belize	2014	Octocorals	CBC Reef Central	0.2	12.jpg
115	Belize	2014	Soft substrate	CBC Reef Central	0	12.jpg
116	Belize	2014	Sponges	CBC Reef Central	0	12.jpg
117	Belize	2014	Stony corals	CBC Reef Central	0.04	12.jpg
118	Belize	2014	Turf	CBC Reef Central	0	12.jpg
119	Belize	2014	Zoanthids	CBC Reef Central	0	12.jpg
120	Belize	2014	NA	CBC Reef Central	0	12.jpg
121	Belize	2014	Hard substrate	CBC Reef Central	0.52	13.jpg
122	Belize	2014	Hydrocorals	CBC Reef Central	0	13.jpg
123	Belize	2014	Macroalgae	CBC Reef Central	0.04	13.jpg
124	Belize	2014	Octocorals	CBC Reef Central	0.2	13.jpg
125	Belize	2014	Soft substrate	CBC Reef Central	0	13.jpg
126	Belize	2014	Sponges	CBC Reef Central	0	13.jpg
127	Belize	2014	Stony corals	CBC Reef Central	0.04	13.jpg
128	Belize	2014	Turf	CBC Reef Central	0	13.jpg
129	Belize	2014	Zoanthids	CBC Reef Central	0	13.jpg
130	Belize	2014	NA	CBC Reef Central	0	13.jpg
131	Belize	2014	Hard substrate	CBC Reef Central	0.52	14.jpg
132	Belize	2014	Hydrocorals	CBC Reef Central	0	14.jpg
133	Belize	2014	Macroalgae	CBC Reef Central	0.08	14.jpg
134	Belize	2014	Octocorals	CBC Reef Central	0.24	14.jpg
135	Belize	2014	Soft substrate	CBC Reef Central	0	14.jpg
136	Belize	2014	Sponges	CBC Reef Central	0	14.jpg
137	Belize	2014	Stony corals	CBC Reef Central	0.04	14.jpg
138	Belize	2014	Turf	CBC Reef Central	0	14.jpg
139	Belize	2014	Zoanthids	CBC Reef Central	0	14.jpg
140	Belize	2014	NA	CBC Reef Central	0	14.jpg
141	Belize	2014	Hard substrate	CBC Reef Central	0.52	15.jpg
142	Belize	2014	Hydrocorals	CBC Reef Central	0	15.jpg
143	Belize	2014	Macroalgae	CBC Reef Central	0.08	15.jpg
144	Belize	2014	Octocorals	CBC Reef Central	0.2	15.jpg
145	Belize	2014	Soft substrate	CBC Reef Central	0	15.jpg
146	Belize	2014	Sponges	CBC Reef Central	0	15.jpg
147	Belize	2014	Stony corals	CBC Reef Central	0.04	15.jpg
148	Belize	2014	Turf	CBC Reef Central	0	15.jpg
149	Belize	2014	Zoanthids	CBC Reef Central	0	15.jpg
150	Belize	2014	NA	CBC Reef Central	0	15.jpg
151	Belize	2014	Hard substrate	CBC Reef Central	0.56	16.jpg
152	Belize	2014	Hydrocorals	CBC Reef Central	0	16.jpg
153	Belize	2014	Macroalgae	CBC Reef Central	0.06	16.jpg
154	Belize	2014	Octocorals	CBC Reef Central	0.2	16.jpg
155	Belize	2014	Soft substrate	CBC Reef Central	0	16.jpg
156	Belize	2014	Sponges	CBC Reef Central	0	16.jpg
157	Belize	2014	Stony corals	CBC Reef Central	0.04	16.jpg
158	Belize	2014	Turf	CBC Reef Central	0	16.jpg
159	Belize	2014	Zoanthids	CBC Reef Central	0	16.jpg
160	Belize	2014	NA	CBC Reef Central	0	16.jpg
161	Belize	2014	Hard substrate	CBC Reef Central	0.54	17.jpg
162	Belize	2014	Hydrocorals	CBC Reef Central	0	17.jpg
163	Belize	2014	Macroalgae	CBC Reef Central	0.08	17.jpg
164	Belize	2014	Octocorals	CBC Reef Central	0.2	17.jpg
165	Belize	2014	Soft substrate	CBC Reef Central	0	17.jpg
166	Belize	2014	Sponges	CBC Reef Central	0	17.jpg
167	Belize	2014	Stony corals	CBC Reef Central	0.04	17.jpg
168	Belize	2014	Turf	CBC Reef Central	0	17.jpg
169	Belize	2014	Zoanthids	CBC Reef Central	0	17.jpg
170	Belize	2014	NA	CBC Reef Central	0	17.jpg
171	Belize	2014	Hard substrate	CBC Reef Central	0.52	18.jpg
172	Belize	2014	Hydrocorals	CBC Reef Central	0	18.jpg
173	Belize	2014	Macroalgae	CBC Reef Central	0.08	18.jpg
174	Belize	2014	Octocorals	CBC Reef Central	0.24	18.jpg
175	Belize	2014	Soft substrate	CBC Reef Central	0	18.jpg
176	Belize	2014	Sponges	CBC Reef Central	0	18.jpg
177	Belize	2014	Stony corals	CBC Reef Central	0.04	18.jpg
178	Belize	2014	Turf	CBC Reef Central	0	18.jpg
179	Belize	2014	Zoanthids	CBC Reef Central	0	18.jpg
180	Belize	2014	NA	CBC Reef Central	0	18.jpg
181	Belize	2014	Hard substrate	CBC Reef Central	0.52	19.jpg
182	Belize	2014	Hydrocorals	CBC Reef Central	0	19.jpg
183	Belize	2014	Macroalgae	CBC Reef Central	0.08	19.jpg
184	Belize	2014	Octocorals	CBC Reef Central	0.2	19.jpg
185	Belize	2014	Soft substrate	CBC Reef Central	0	19.jpg
186	Belize	2014	Sponges	CBC Reef Central	0	19.jpg
187	Belize	2014	Stony corals	CBC Reef Central	0.04	19.jpg
188	Belize	2014	Turf	CBC Reef Central	0	19.jpg
189	Belize	2014	Zoanthids	CBC Reef Central	0	19.jpg
190	Belize	2014	NA	CBC Reef Central	0	19.jpg
191	Belize	2014	Hard substrate	CBC Reef Central	0.56	20.jpg
192	Belize	2014	Hydrocorals	CBC Reef Central	0	20.jpg
193	Belize	2014	Macroalgae	CBC Reef Central	0.08	20.jpg
194	Belize	2014	Octocorals	CBC Reef Central	0.2	20.jpg
195	Belize	2014	Soft substrate	CBC Reef Central	0	20.jpg
196	Belize	2014	Sponges	CBC Reef Central	0	20.jpg
197	Belize	2014	Stony corals	CBC Reef Central	0.04	20.jpg
198	Belize	2014	Turf	CBC Reef Central	0	20.jpg
199	Belize	2014	Zoanthids	CBC Reef Central	0	20.jpg
200	Belize	2014	NA	CBC Reef Central	0	20.jpg
201	Belize	2014	Hard substrate	House Reef	0.76	1.jpg
202	Belize	2014	Hydrocorals	House Reef	0	1.jpg
203	Belize	2014	Macroalgae	House Reef	0	1.jpg
204	Belize	2014	Octocorals	House Reef	0.04	1.jpg
205	Belize	2014	Soft substrate	House Reef	0.04	1.jpg
206	Belize	2014	Sponges	House Reef	0	1.jpg
207	Belize	2014	Stony corals	House Reef	0.08	1.jpg
208	Belize	2014	Turf	House Reef	0	1.jpg
209	Belize	2014	Zoanthids	House Reef	0	1.jpg
210	Belize	2014	NA	House Reef	0	1.jpg
211	Belize	2014	Hard substrate	House Reef	0.76	2.jpg
212	Belize	2014	Hydrocorals	House Reef	0	2.jpg
213	Belize	2014	Macroalgae	House Reef	0	2.jpg
214	Belize	2014	Octocorals	House Reef	0.04	2.jpg
215	Belize	2014	Soft substrate	House Reef	0.04	2.jpg
216	Belize	2014	Sponges	House Reef	0	2.jpg
217	Belize	2014	Stony corals	House Reef	0.08	2.jpg
218	Belize	2014	Turf	House Reef	0	2.jpg
219	Belize	2014	Zoanthids	House Reef	0	2.jpg
220	Belize	2014	NA	House Reef	0	2.jpg
221	Belize	2014	Hard substrate	House Reef	0.76	3.jpg
222	Belize	2014	Hydrocorals	House Reef	0	3.jpg
223	Belize	2014	Macroalgae	House Reef	0	3.jpg
224	Belize	2014	Octocorals	House Reef	0.04	3.jpg
225	Belize	2014	Soft substrate	House Reef	0.04	3.jpg
226	Belize	2014	Sponges	House Reef	0	3.jpg
227	Belize	2014	Stony corals	House Reef	0.06	3.jpg
228	Belize	2014	Turf	House Reef	0	3.jpg
229	Belize	2014	Zoanthids	House Reef	0	3.jpg
230	Belize	2014	NA	House Reef	0	3.jpg
231	Belize	2014	Hard substrate	House Reef	0.76	4.jpg
232	Belize	2014	Hydrocorals	House Reef	0	4.jpg
233	Belize	2014	Macroalgae	House Reef	0	4.jpg
234	Belize	2014	Octocorals	House Reef	0.04	4.jpg
235	Belize	2014	Soft substrate	House Reef	0.04	4.jpg
236	Belize	2014	Sponges	House Reef	0	4.jpg
237	Belize	2014	Stony corals	House Reef	0.08	4.jpg
238	Belize	2014	Turf	House Reef	0	4.jpg
239	Belize	2014	Zoanthids	House Reef	0	4.jpg
240	Belize	2014	NA	House Reef	0	4.jpg
241	Belize	2014	Hard substrate	House Reef	0.76	5.jpg
242	Belize	2014	Hydrocorals	House Reef	0	5.jpg
243	Belize	2014	Macroalgae	House Reef	0	5.jpg
244	Belize	2014	Octocorals	House Reef	0.04	5.jpg
245	Belize	2014	Soft substrate	House Reef	0.04	5.jpg
246	Belize	2014	Sponges	House Reef	0	5.jpg
247	Belize	2014	Stony corals	House Reef	0.08	5.jpg
248	Belize	2014	Turf	House Reef	0	5.jpg
249	Belize	2014	Zoanthids	House Reef	0	5.jpg
250	Belize	2014	NA	House Reef	0	5.jpg
251	Belize	2014	Hard substrate	House Reef	0.76	6.jpg
252	Belize	2014	Hydrocorals	House Reef	0	6.jpg
253	Belize	2014	Macroalgae	House Reef	0	6.jpg
254	Belize	2014	Octocorals	House Reef	0.04	6.jpg
255	Belize	2014	Soft substrate	House Reef	0.04	6.jpg
256	Belize	2014	Sponges	House Reef	0	6.jpg
257	Belize	2014	Stony corals	House Reef	0.08	6.jpg
258	Belize	2014	Turf	House Reef	0	6.jpg
259	Belize	2014	Zoanthids	House Reef	0	6.jpg
260	Belize	2014	NA	House Reef	0	6.jpg
261	Belize	2014	Hard substrate	House Reef	0.76	7.jpg
262	Belize	2014	Hydrocorals	House Reef	0	7.jpg
263	Belize	2014	Macroalgae	House Reef	0	7.jpg
264	Belize	2014	Octocorals	House Reef	0.04	7.jpg
265	Belize	2014	Soft substrate	House Reef	0.04	7.jpg
266	Belize	2014	Sponges	House Reef	0	7.jpg
267	Belize	2014	Stony corals	House Reef	0.08	7.jpg
268	Belize	2014	Turf	House Reef	0	7.jpg
269	Belize	2014	Zoanthids	House Reef	0	7.jpg
270	Belize	2014	NA	House Reef	0	7.jpg
271	Belize	2014	Hard substrate	House Reef	0.76	8.jpg
272	Belize	2014	Hydrocorals	House Reef	0	8.jpg
273	Belize	2014	Macroalgae	House Reef	0	8.jpg
274	Belize	2014	Octocorals	House Reef	0.04	8.jpg
275	Belize	2014	Soft substrate	House Reef	0.04	8.jpg
276	Belize	2014	Sponges	House Reef	0	8.jpg
277	Belize	2014	Stony corals	House Reef	0.08	8.jpg
278	Belize	2014	Turf	House Reef	0	8.jpg
279	Belize	2014	Zoanthids	House Reef	0	8.jpg
280	Belize	2014	NA	House Reef	0	8.jpg
281	Belize	2014	Hard substrate	House Reef	0.76	9.jpg
282	Belize	2014	Hydrocorals	House Reef	0	9.jpg
283	Belize	2014	Macroalgae	House Reef	0	9.jpg
284	Belize	2014	Octocorals	House Reef	0.04	9.jpg
285	Belize	2014	Soft substrate	House Reef	0.04	9.jpg
286	Belize	2014	Sponges	House Reef	0	9.jpg
287	Belize	2014	Stony corals	House Reef	0.08	9.jpg
288	Belize	2014	Turf	House Reef	0	9.jpg
289	Belize	2014	Zoanthids	House Reef	0	9.jpg
290	Belize	2014	NA	House Reef	0	9.jpg
291	Belize	2014	Hard substrate	House Reef	0.76	10.jpg
292	Belize	2014	Hydrocorals	House Reef	0	10.jpg
293	Belize	2014	Macroalgae	House Reef	0	10.jpg
294	Belize	2014	Octocorals	House Reef	0.04	10.jpg
295	Belize	2014	Soft substrate	House Reef	0.04	10.jpg
296	Belize	2014	Sponges	House Reef	0	10.jpg
297	Belize	2014	Stony corals	House Reef	0.08	10.jpg
298	Belize	2014	Turf	House Reef	0	10.jpg
299	Belize	2014	Zoanthids	House Reef	0	10.jpg
300	Belize	2014	NA	House Reef	0	10.jpg
301	Belize	2014	Hard substrate	House Reef	0.76	11.jpg
302	Belize	2014	Hydrocorals	House Reef	0	11.jpg
303	Belize	2014	Macroalgae	House Reef	0	11.jpg
304	Belize	2014	Octocorals	House Reef	0.08	11.jpg
305	Belize	2014	Soft substrate	House Reef	0.04	11.jpg
306	Belize	2014	Sponges	House Reef	0	11.jpg
307	Belize	2014	Stony corals	House Reef	0.04	11.jpg
308	Belize	2014	Turf	House Reef	0	11.jpg
309	Belize	2014	Zoanthids	House Reef	0	11.jpg
310	Belize	2014	NA	House Reef	0	11.jpg
311	Belize	2014	Hard substrate	House Reef	0.76	12.jpg
312	Belize	2014	Hydrocorals	House Reef	0	12.jpg
313	Belize	2014	Macroalgae	House Reef	0	12.jpg
314	Belize	2014	Octocorals	House Reef	0.04	12.jpg
315	Belize	2014	Soft substrate	House Reef	0.04	12.jpg
316	Belize	2014	Sponges	House Reef	0	12.jpg
317	Belize	2014	Stony corals	House Reef	0.08	12.jpg
318	Belize	2014	Turf	House Reef	0	12.jpg
319	Belize	2014	Zoanthids	House Reef	0	12.jpg
320	Belize	2014	NA	House Reef	0	12.jpg
321	Belize	2014	Hard substrate	House Reef	0.76	13.jpg
322	Belize	2014	Hydrocorals	House Reef	0	13.jpg
323	Belize	2014	Macroalgae	House Reef	0	13.jpg
324	Belize	2014	Octocorals	House Reef	0.04	13.jpg
325	Belize	2014	Soft substrate	House Reef	0.04	13.jpg
326	Belize	2014	Sponges	House Reef	0	13.jpg
327	Belize	2014	Stony corals	House Reef	0.08	13.jpg
328	Belize	2014	Turf	House Reef	0	13.jpg
329	Belize	2014	Zoanthids	House Reef	0	13.jpg
330	Belize	2014	NA	House Reef	0	13.jpg
331	Belize	2014	Hard substrate	House Reef	0.76	14.jpg
332	Belize	2014	Hydrocorals	House Reef	0	14.jpg
333	Belize	2014	Macroalgae	House Reef	0	14.jpg
334	Belize	2014	Octocorals	House Reef	0.04	14.jpg
335	Belize	2014	Soft substrate	House Reef	0.04	14.jpg
336	Belize	2014	Sponges	House Reef	0	14.jpg
337	Belize	2014	Stony corals	House Reef	0.08	14.jpg
338	Belize	2014	Turf	House Reef	0	14.jpg
339	Belize	2014	Zoanthids	House Reef	0	14.jpg
340	Belize	2014	NA	House Reef	0	14.jpg
341	Belize	2014	Hard substrate	House Reef	0.8	15.jpg
342	Belize	2014	Hydrocorals	House Reef	0	15.jpg
343	Belize	2014	Macroalgae	House Reef	0	15.jpg
344	Belize	2014	Octocorals	House Reef	0.04	15.jpg
345	Belize	2014	Soft substrate	House Reef	0.04	15.jpg
346	Belize	2014	Sponges	House Reef	0	15.jpg
347	Belize	2014	Stony corals	House Reef	0.04	15.jpg
348	Belize	2014	Turf	House Reef	0	15.jpg
349	Belize	2014	Zoanthids	House Reef	0	15.jpg
350	Belize	2014	NA	House Reef	0	15.jpg
351	Belize	2014	Hard substrate	House Reef	0.76	16.jpg
352	Belize	2014	Hydrocorals	House Reef	0	16.jpg
353	Belize	2014	Macroalgae	House Reef	0	16.jpg
354	Belize	2014	Octocorals	House Reef	0.04	16.jpg
355	Belize	2014	Soft substrate	House Reef	0.04	16.jpg
356	Belize	2014	Sponges	House Reef	0	16.jpg
357	Belize	2014	Stony corals	House Reef	0.08	16.jpg
358	Belize	2014	Turf	House Reef	0	16.jpg
359	Belize	2014	Zoanthids	House Reef	0	16.jpg
360	Belize	2014	NA	House Reef	0	16.jpg
361	Belize	2014	Hard substrate	House Reef	0.76	17.jpg
362	Belize	2014	Hydrocorals	House Reef	0	17.jpg
363	Belize	2014	Macroalgae	House Reef	0	17.jpg
364	Belize	2014	Octocorals	House Reef	0.04	17.jpg
365	Belize	2014	Soft substrate	House Reef	0.04	17.jpg
366	Belize	2014	Sponges	House Reef	0	17.jpg
367	Belize	2014	Stony corals	House Reef	0.08	17.jpg
368	Belize	2014	Turf	House Reef	0	17.jpg
369	Belize	2014	Zoanthids	House Reef	0	17.jpg
370	Belize	2014	NA	House Reef	0	17.jpg
371	Belize	2014	Hard substrate	House Reef	0.8	18.jpg
372	Belize	2014	Hydrocorals	House Reef	0	18.jpg
373	Belize	2014	Macroalgae	House Reef	0	18.jpg
374	Belize	2014	Octocorals	House Reef	0.04	18.jpg
375	Belize	2014	Soft substrate	House Reef	0.04	18.jpg
376	Belize	2014	Sponges	House Reef	0	18.jpg
377	Belize	2014	Stony corals	House Reef	0.04	18.jpg
378	Belize	2014	Turf	House Reef	0	18.jpg
379	Belize	2014	Zoanthids	House Reef	0	18.jpg
380	Belize	2014	NA	House Reef	0	18.jpg
381	Belize	2014	Hard substrate	House Reef	0.76	19.jpg
382	Belize	2014	Hydrocorals	House Reef	0	19.jpg
383	Belize	2014	Macroalgae	House Reef	0	19.jpg
384	Belize	2014	Octocorals	House Reef	0.04	19.jpg
385	Belize	2014	Soft substrate	House Reef	0.04	19.jpg
386	Belize	2014	Sponges	House Reef	0	19.jpg
387	Belize	2014	Stony corals	House Reef	0.08	19.jpg
388	Belize	2014	Turf	House Reef	0	19.jpg
389	Belize	2014	Zoanthids	House Reef	0	19.jpg
390	Belize	2014	NA	House Reef	0	19.jpg
391	Belize	2014	Hard substrate	House Reef	0.76	20.jpg
392	Belize	2014	Hydrocorals	House Reef	0	20.jpg
393	Belize	2014	Macroalgae	House Reef	0	20.jpg
394	Belize	2014	Octocorals	House Reef	0.04	20.jpg
395	Belize	2014	Soft substrate	House Reef	0.04	20.jpg
396	Belize	2014	Sponges	House Reef	0	20.jpg
397	Belize	2014	Stony corals	House Reef	0.08	20.jpg
398	Belize	2014	Turf	House Reef	0	20.jpg
399	Belize	2014	Zoanthids	House Reef	0	20.jpg
400	Belize	2014	NA	House Reef	0	20.jpg
401	Belize	2014	Hard substrate	CBC Lagoon Reef	0.48	1.jpg
402	Belize	2014	Hydrocorals	CBC Lagoon Reef	0	1.jpg
403	Belize	2014	Macroalgae	CBC Lagoon Reef	0.04	1.jpg
404	Belize	2014	Octocorals	CBC Lagoon Reef	0	1.jpg
405	Belize	2014	Soft substrate	CBC Lagoon Reef	0.04	1.jpg
406	Belize	2014	Sponges	CBC Lagoon Reef	0.04	1.jpg
407	Belize	2014	Stony corals	CBC Lagoon Reef	0.18	1.jpg
408	Belize	2014	Turf	CBC Lagoon Reef	0.04	1.jpg
409	Belize	2014	Zoanthids	CBC Lagoon Reef	0	1.jpg
410	Belize	2014	NA	CBC Lagoon Reef	0	1.jpg
411	Belize	2014	Hard substrate	CBC Lagoon Reef	0.48	2.jpg
412	Belize	2014	Hydrocorals	CBC Lagoon Reef	0	2.jpg
413	Belize	2014	Macroalgae	CBC Lagoon Reef	0.02	2.jpg
414	Belize	2014	Octocorals	CBC Lagoon Reef	0	2.jpg
415	Belize	2014	Soft substrate	CBC Lagoon Reef	0.04	2.jpg
416	Belize	2014	Sponges	CBC Lagoon Reef	0.02	2.jpg
417	Belize	2014	Stony corals	CBC Lagoon Reef	0.16	2.jpg
418	Belize	2014	Turf	CBC Lagoon Reef	0.04	2.jpg
419	Belize	2014	Zoanthids	CBC Lagoon Reef	0	2.jpg
420	Belize	2014	NA	CBC Lagoon Reef	0	2.jpg
421	Belize	2014	Hard substrate	CBC Lagoon Reef	0.48	3.jpg
422	Belize	2014	Hydrocorals	CBC Lagoon Reef	0	3.jpg
423	Belize	2014	Macroalgae	CBC Lagoon Reef	0.04	3.jpg
424	Belize	2014	Octocorals	CBC Lagoon Reef	0	3.jpg
425	Belize	2014	Soft substrate	CBC Lagoon Reef	0.04	3.jpg
426	Belize	2014	Sponges	CBC Lagoon Reef	0.04	3.jpg
427	Belize	2014	Stony corals	CBC Lagoon Reef	0.16	3.jpg
428	Belize	2014	Turf	CBC Lagoon Reef	0.08	3.jpg
429	Belize	2014	Zoanthids	CBC Lagoon Reef	0	3.jpg
430	Belize	2014	NA	CBC Lagoon Reef	0	3.jpg
431	Belize	2014	Hard substrate	CBC Lagoon Reef	0.48	4.jpg
432	Belize	2014	Hydrocorals	CBC Lagoon Reef	0	4.jpg
433	Belize	2014	Macroalgae	CBC Lagoon Reef	0.04	4.jpg
434	Belize	2014	Octocorals	CBC Lagoon Reef	0	4.jpg
435	Belize	2014	Soft substrate	CBC Lagoon Reef	0.04	4.jpg
436	Belize	2014	Sponges	CBC Lagoon Reef	0.02	4.jpg
437	Belize	2014	Stony corals	CBC Lagoon Reef	0.16	4.jpg
438	Belize	2014	Turf	CBC Lagoon Reef	0.08	4.jpg
439	Belize	2014	Zoanthids	CBC Lagoon Reef	0	4.jpg
440	Belize	2014	NA	CBC Lagoon Reef	0	4.jpg
441	Belize	2014	Hard substrate	CBC Lagoon Reef	0.48	5.jpg
442	Belize	2014	Hydrocorals	CBC Lagoon Reef	0	5.jpg
443	Belize	2014	Macroalgae	CBC Lagoon Reef	0	5.jpg
444	Belize	2014	Octocorals	CBC Lagoon Reef	0	5.jpg
445	Belize	2014	Soft substrate	CBC Lagoon Reef	0.04	5.jpg
446	Belize	2014	Sponges	CBC Lagoon Reef	0.04	5.jpg
447	Belize	2014	Stony corals	CBC Lagoon Reef	0.2	5.jpg
448	Belize	2014	Turf	CBC Lagoon Reef	0.06	5.jpg
449	Belize	2014	Zoanthids	CBC Lagoon Reef	0	5.jpg
450	Belize	2014	NA	CBC Lagoon Reef	0	5.jpg
451	Belize	2014	Hard substrate	CBC Lagoon Reef	0.48	6.jpg
452	Belize	2014	Hydrocorals	CBC Lagoon Reef	0	6.jpg
453	Belize	2014	Macroalgae	CBC Lagoon Reef	0.04	6.jpg
454	Belize	2014	Octocorals	CBC Lagoon Reef	0	6.jpg
455	Belize	2014	Soft substrate	CBC Lagoon Reef	0.04	6.jpg
456	Belize	2014	Sponges	CBC Lagoon Reef	0	6.jpg
457	Belize	2014	Stony corals	CBC Lagoon Reef	0.16	6.jpg
458	Belize	2014	Turf	CBC Lagoon Reef	0.04	6.jpg
459	Belize	2014	Zoanthids	CBC Lagoon Reef	0	6.jpg
460	Belize	2014	NA	CBC Lagoon Reef	0	6.jpg
461	Belize	2014	Hard substrate	CBC Lagoon Reef	0.48	7.jpg
462	Belize	2014	Hydrocorals	CBC Lagoon Reef	0	7.jpg
463	Belize	2014	Macroalgae	CBC Lagoon Reef	0.04	7.jpg
464	Belize	2014	Octocorals	CBC Lagoon Reef	0	7.jpg
465	Belize	2014	Soft substrate	CBC Lagoon Reef	0.04	7.jpg
466	Belize	2014	Sponges	CBC Lagoon Reef	0.04	7.jpg
467	Belize	2014	Stony corals	CBC Lagoon Reef	0.2	7.jpg
468	Belize	2014	Turf	CBC Lagoon Reef	0.04	7.jpg
469	Belize	2014	Zoanthids	CBC Lagoon Reef	0	7.jpg
470	Belize	2014	NA	CBC Lagoon Reef	0	7.jpg
471	Belize	2014	Hard substrate	CBC Lagoon Reef	0.48	8.jpg
472	Belize	2014	Hydrocorals	CBC Lagoon Reef	0	8.jpg
473	Belize	2014	Macroalgae	CBC Lagoon Reef	0.04	8.jpg
474	Belize	2014	Octocorals	CBC Lagoon Reef	0	8.jpg
475	Belize	2014	Soft substrate	CBC Lagoon Reef	0	8.jpg
476	Belize	2014	Sponges	CBC Lagoon Reef	0.04	8.jpg
477	Belize	2014	Stony corals	CBC Lagoon Reef	0.2	8.jpg
478	Belize	2014	Turf	CBC Lagoon Reef	0.04	8.jpg
479	Belize	2014	Zoanthids	CBC Lagoon Reef	0	8.jpg
480	Belize	2014	NA	CBC Lagoon Reef	0	8.jpg
481	Belize	2014	Hard substrate	CBC Lagoon Reef	0.48	9.jpg
482	Belize	2014	Hydrocorals	CBC Lagoon Reef	0	9.jpg
483	Belize	2014	Macroalgae	CBC Lagoon Reef	0	9.jpg
484	Belize	2014	Octocorals	CBC Lagoon Reef	0	9.jpg
485	Belize	2014	Soft substrate	CBC Lagoon Reef	0.04	9.jpg
486	Belize	2014	Sponges	CBC Lagoon Reef	0.04	9.jpg
487	Belize	2014	Stony corals	CBC Lagoon Reef	0.2	9.jpg
488	Belize	2014	Turf	CBC Lagoon Reef	0.04	9.jpg
489	Belize	2014	Zoanthids	CBC Lagoon Reef	0	9.jpg
490	Belize	2014	NA	CBC Lagoon Reef	0	9.jpg
491	Belize	2014	Hard substrate	CBC Lagoon Reef	0.48	10.jpg
492	Belize	2014	Hydrocorals	CBC Lagoon Reef	0	10.jpg
493	Belize	2014	Macroalgae	CBC Lagoon Reef	0.04	10.jpg
494	Belize	2014	Octocorals	CBC Lagoon Reef	0	10.jpg
495	Belize	2014	Soft substrate	CBC Lagoon Reef	0.04	10.jpg
496	Belize	2014	Sponges	CBC Lagoon Reef	0.04	10.jpg
497	Belize	2014	Stony corals	CBC Lagoon Reef	0.2	10.jpg
498	Belize	2014	Turf	CBC Lagoon Reef	0.04	10.jpg
499	Belize	2014	Zoanthids	CBC Lagoon Reef	0	10.jpg
500	Belize	2014	NA	CBC Lagoon Reef	0	10.jpg
501	Belize	2014	Hard substrate	CBC Lagoon Reef	0.48	11.jpg
502	Belize	2014	Hydrocorals	CBC Lagoon Reef	0	11.jpg
503	Belize	2014	Macroalgae	CBC Lagoon Reef	0.02	11.jpg
504	Belize	2014	Octocorals	CBC Lagoon Reef	0	11.jpg
505	Belize	2014	Soft substrate	CBC Lagoon Reef	0.04	11.jpg
506	Belize	2014	Sponges	CBC Lagoon Reef	0.04	11.jpg
507	Belize	2014	Stony corals	CBC Lagoon Reef	0.16	11.jpg
508	Belize	2014	Turf	CBC Lagoon Reef	0.08	11.jpg
509	Belize	2014	Zoanthids	CBC Lagoon Reef	0	11.jpg
510	Belize	2014	NA	CBC Lagoon Reef	0	11.jpg
511	Belize	2014	Hard substrate	CBC Lagoon Reef	0.48	12.jpg
512	Belize	2014	Hydrocorals	CBC Lagoon Reef	0	12.jpg
513	Belize	2014	Macroalgae	CBC Lagoon Reef	0.04	12.jpg
514	Belize	2014	Octocorals	CBC Lagoon Reef	0	12.jpg
515	Belize	2014	Soft substrate	CBC Lagoon Reef	0.04	12.jpg
516	Belize	2014	Sponges	CBC Lagoon Reef	0.02	12.jpg
517	Belize	2014	Stony corals	CBC Lagoon Reef	0.16	12.jpg
518	Belize	2014	Turf	CBC Lagoon Reef	0.08	12.jpg
519	Belize	2014	Zoanthids	CBC Lagoon Reef	0	12.jpg
520	Belize	2014	NA	CBC Lagoon Reef	0	12.jpg
521	Belize	2014	Hard substrate	CBC Lagoon Reef	0.48	13.jpg
522	Belize	2014	Hydrocorals	CBC Lagoon Reef	0	13.jpg
523	Belize	2014	Macroalgae	CBC Lagoon Reef	0.02	13.jpg
524	Belize	2014	Octocorals	CBC Lagoon Reef	0	13.jpg
525	Belize	2014	Soft substrate	CBC Lagoon Reef	0	13.jpg
526	Belize	2014	Sponges	CBC Lagoon Reef	0.04	13.jpg
527	Belize	2014	Stony corals	CBC Lagoon Reef	0.16	13.jpg
528	Belize	2014	Turf	CBC Lagoon Reef	0.04	13.jpg
529	Belize	2014	Zoanthids	CBC Lagoon Reef	0	13.jpg
530	Belize	2014	NA	CBC Lagoon Reef	0	13.jpg
531	Belize	2014	Hard substrate	CBC Lagoon Reef	0.48	14.jpg
532	Belize	2014	Hydrocorals	CBC Lagoon Reef	0	14.jpg
533	Belize	2014	Macroalgae	CBC Lagoon Reef	0	14.jpg
534	Belize	2014	Octocorals	CBC Lagoon Reef	0	14.jpg
535	Belize	2014	Soft substrate	CBC Lagoon Reef	0	14.jpg
536	Belize	2014	Sponges	CBC Lagoon Reef	0.04	14.jpg
537	Belize	2014	Stony corals	CBC Lagoon Reef	0.2	14.jpg
538	Belize	2014	Turf	CBC Lagoon Reef	0.04	14.jpg
539	Belize	2014	Zoanthids	CBC Lagoon Reef	0	14.jpg
540	Belize	2014	NA	CBC Lagoon Reef	0	14.jpg
541	Belize	2014	Hard substrate	CBC Lagoon Reef	0.48	15.jpg
542	Belize	2014	Hydrocorals	CBC Lagoon Reef	0	15.jpg
543	Belize	2014	Macroalgae	CBC Lagoon Reef	0.04	15.jpg
544	Belize	2014	Octocorals	CBC Lagoon Reef	0	15.jpg
545	Belize	2014	Soft substrate	CBC Lagoon Reef	0.02	15.jpg
546	Belize	2014	Sponges	CBC Lagoon Reef	0.04	15.jpg
547	Belize	2014	Stony corals	CBC Lagoon Reef	0.16	15.jpg
548	Belize	2014	Turf	CBC Lagoon Reef	0.04	15.jpg
549	Belize	2014	Zoanthids	CBC Lagoon Reef	0	15.jpg
550	Belize	2014	NA	CBC Lagoon Reef	0	15.jpg
551	Belize	2014	Hard substrate	CBC Lagoon Reef	0.48	16.jpg
552	Belize	2014	Hydrocorals	CBC Lagoon Reef	0	16.jpg
553	Belize	2014	Macroalgae	CBC Lagoon Reef	0.04	16.jpg
554	Belize	2014	Octocorals	CBC Lagoon Reef	0	16.jpg
555	Belize	2014	Soft substrate	CBC Lagoon Reef	0	16.jpg
556	Belize	2014	Sponges	CBC Lagoon Reef	0.04	16.jpg
557	Belize	2014	Stony corals	CBC Lagoon Reef	0.2	16.jpg
558	Belize	2014	Turf	CBC Lagoon Reef	0.04	16.jpg
559	Belize	2014	Zoanthids	CBC Lagoon Reef	0	16.jpg
560	Belize	2014	NA	CBC Lagoon Reef	0	16.jpg
561	Belize	2014	Hard substrate	CBC Lagoon Reef	0.52	17.jpg
562	Belize	2014	Hydrocorals	CBC Lagoon Reef	0	17.jpg
563	Belize	2014	Macroalgae	CBC Lagoon Reef	0	17.jpg
564	Belize	2014	Octocorals	CBC Lagoon Reef	0	17.jpg
565	Belize	2014	Soft substrate	CBC Lagoon Reef	0.04	17.jpg
566	Belize	2014	Sponges	CBC Lagoon Reef	0	17.jpg
567	Belize	2014	Stony corals	CBC Lagoon Reef	0.2	17.jpg
568	Belize	2014	Turf	CBC Lagoon Reef	0.04	17.jpg
569	Belize	2014	Zoanthids	CBC Lagoon Reef	0	17.jpg
570	Belize	2014	NA	CBC Lagoon Reef	0	17.jpg
571	Belize	2014	Hard substrate	CBC Lagoon Reef	0.48	18.jpg
572	Belize	2014	Hydrocorals	CBC Lagoon Reef	0	18.jpg
573	Belize	2014	Macroalgae	CBC Lagoon Reef	0.04	18.jpg
574	Belize	2014	Octocorals	CBC Lagoon Reef	0	18.jpg
575	Belize	2014	Soft substrate	CBC Lagoon Reef	0.04	18.jpg
576	Belize	2014	Sponges	CBC Lagoon Reef	0	18.jpg
577	Belize	2014	Stony corals	CBC Lagoon Reef	0.16	18.jpg
578	Belize	2014	Turf	CBC Lagoon Reef	0.08	18.jpg
579	Belize	2014	Zoanthids	CBC Lagoon Reef	0	18.jpg
580	Belize	2014	NA	CBC Lagoon Reef	0	18.jpg
581	Belize	2014	Hard substrate	CBC Lagoon Reef	0.48	19.jpg
582	Belize	2014	Hydrocorals	CBC Lagoon Reef	0	19.jpg
583	Belize	2014	Macroalgae	CBC Lagoon Reef	0.04	19.jpg
584	Belize	2014	Octocorals	CBC Lagoon Reef	0	19.jpg
585	Belize	2014	Soft substrate	CBC Lagoon Reef	0.04	19.jpg
586	Belize	2014	Sponges	CBC Lagoon Reef	0.04	19.jpg
587	Belize	2014	Stony corals	CBC Lagoon Reef	0.16	19.jpg
588	Belize	2014	Turf	CBC Lagoon Reef	0.04	19.jpg
589	Belize	2014	Zoanthids	CBC Lagoon Reef	0	19.jpg
590	Belize	2014	NA	CBC Lagoon Reef	0	19.jpg
591	Belize	2014	Hard substrate	CBC Lagoon Reef	0.48	20.jpg
592	Belize	2014	Hydrocorals	CBC Lagoon Reef	0	20.jpg
593	Belize	2014	Macroalgae	CBC Lagoon Reef	0.04	20.jpg
594	Belize	2014	Octocorals	CBC Lagoon Reef	0	20.jpg
595	Belize	2014	Soft substrate	CBC Lagoon Reef	0	20.jpg
596	Belize	2014	Sponges	CBC Lagoon Reef	0.04	20.jpg
597	Belize	2014	Stony corals	CBC Lagoon Reef	0.2	20.jpg
598	Belize	2014	Turf	CBC Lagoon Reef	0.08	20.jpg
599	Belize	2014	Zoanthids	CBC Lagoon Reef	0	20.jpg
600	Belize	2014	NA	CBC Lagoon Reef	0	20.jpg
601	Belize	2014	Hard substrate	Curlew Patch Reef	0.76	1.jpg
602	Belize	2014	Macroalgae	Curlew Patch Reef	0.04	1.jpg
603	Belize	2014	Octocorals	Curlew Patch Reef	0	1.jpg
604	Belize	2014	Seaurchins	Curlew Patch Reef	0	1.jpg
605	Belize	2014	Soft substrate	Curlew Patch Reef	0.04	1.jpg
606	Belize	2014	Sponges	Curlew Patch Reef	0	1.jpg
607	Belize	2014	Stony corals	Curlew Patch Reef	0.04	1.jpg
608	Belize	2014	Turf	Curlew Patch Reef	0	1.jpg
609	Belize	2014	Zoanthids	Curlew Patch Reef	0	1.jpg
610	Belize	2014	NA	Curlew Patch Reef	0	1.jpg
611	Belize	2014	Hard substrate	Curlew Patch Reef	0.76	2.jpg
612	Belize	2014	Macroalgae	Curlew Patch Reef	0.04	2.jpg
613	Belize	2014	Octocorals	Curlew Patch Reef	0	2.jpg
614	Belize	2014	Seaurchins	Curlew Patch Reef	0	2.jpg
615	Belize	2014	Soft substrate	Curlew Patch Reef	0.04	2.jpg
616	Belize	2014	Sponges	Curlew Patch Reef	0	2.jpg
617	Belize	2014	Stony corals	Curlew Patch Reef	0.04	2.jpg
618	Belize	2014	Turf	Curlew Patch Reef	0	2.jpg
619	Belize	2014	Zoanthids	Curlew Patch Reef	0	2.jpg
620	Belize	2014	NA	Curlew Patch Reef	0	2.jpg
621	Belize	2014	Hard substrate	Curlew Patch Reef	0.76	3.jpg
622	Belize	2014	Macroalgae	Curlew Patch Reef	0.04	3.jpg
623	Belize	2014	Octocorals	Curlew Patch Reef	0	3.jpg
624	Belize	2014	Seaurchins	Curlew Patch Reef	0	3.jpg
625	Belize	2014	Soft substrate	Curlew Patch Reef	0.04	3.jpg
626	Belize	2014	Sponges	Curlew Patch Reef	0	3.jpg
627	Belize	2014	Stony corals	Curlew Patch Reef	0.04	3.jpg
628	Belize	2014	Turf	Curlew Patch Reef	0	3.jpg
629	Belize	2014	Zoanthids	Curlew Patch Reef	0	3.jpg
630	Belize	2014	NA	Curlew Patch Reef	0	3.jpg
631	Belize	2014	Hard substrate	Curlew Patch Reef	0.76	4.jpg
632	Belize	2014	Macroalgae	Curlew Patch Reef	0.04	4.jpg
633	Belize	2014	Octocorals	Curlew Patch Reef	0	4.jpg
634	Belize	2014	Seaurchins	Curlew Patch Reef	0	4.jpg
635	Belize	2014	Soft substrate	Curlew Patch Reef	0.04	4.jpg
636	Belize	2014	Sponges	Curlew Patch Reef	0	4.jpg
637	Belize	2014	Stony corals	Curlew Patch Reef	0.04	4.jpg
638	Belize	2014	Turf	Curlew Patch Reef	0	4.jpg
639	Belize	2014	Zoanthids	Curlew Patch Reef	0	4.jpg
640	Belize	2014	NA	Curlew Patch Reef	0	4.jpg
641	Belize	2014	Hard substrate	Curlew Patch Reef	0.76	5.jpg
642	Belize	2014	Macroalgae	Curlew Patch Reef	0.08	5.jpg
643	Belize	2014	Octocorals	Curlew Patch Reef	0	5.jpg
644	Belize	2014	Seaurchins	Curlew Patch Reef	0	5.jpg
645	Belize	2014	Soft substrate	Curlew Patch Reef	0.04	5.jpg
646	Belize	2014	Sponges	Curlew Patch Reef	0	5.jpg
647	Belize	2014	Stony corals	Curlew Patch Reef	0.04	5.jpg
648	Belize	2014	Turf	Curlew Patch Reef	0	5.jpg
649	Belize	2014	Zoanthids	Curlew Patch Reef	0	5.jpg
650	Belize	2014	NA	Curlew Patch Reef	0	5.jpg
651	Belize	2014	Hard substrate	Curlew Patch Reef	0.76	6.jpg
652	Belize	2014	Macroalgae	Curlew Patch Reef	0.04	6.jpg
653	Belize	2014	Octocorals	Curlew Patch Reef	0	6.jpg
654	Belize	2014	Seaurchins	Curlew Patch Reef	0	6.jpg
655	Belize	2014	Soft substrate	Curlew Patch Reef	0.04	6.jpg
656	Belize	2014	Sponges	Curlew Patch Reef	0	6.jpg
657	Belize	2014	Stony corals	Curlew Patch Reef	0.04	6.jpg
658	Belize	2014	Turf	Curlew Patch Reef	0	6.jpg
659	Belize	2014	Zoanthids	Curlew Patch Reef	0	6.jpg
660	Belize	2014	NA	Curlew Patch Reef	0	6.jpg
661	Belize	2014	Hard substrate	Curlew Patch Reef	0.76	7.jpg
662	Belize	2014	Macroalgae	Curlew Patch Reef	0.04	7.jpg
663	Belize	2014	Octocorals	Curlew Patch Reef	0	7.jpg
664	Belize	2014	Seaurchins	Curlew Patch Reef	0	7.jpg
665	Belize	2014	Soft substrate	Curlew Patch Reef	0.04	7.jpg
666	Belize	2014	Sponges	Curlew Patch Reef	0	7.jpg
667	Belize	2014	Stony corals	Curlew Patch Reef	0.04	7.jpg
668	Belize	2014	Turf	Curlew Patch Reef	0	7.jpg
669	Belize	2014	Zoanthids	Curlew Patch Reef	0	7.jpg
670	Belize	2014	NA	Curlew Patch Reef	0	7.jpg
671	Belize	2014	Hard substrate	Curlew Patch Reef	0.76	8.jpg
672	Belize	2014	Macroalgae	Curlew Patch Reef	0.04	8.jpg
673	Belize	2014	Octocorals	Curlew Patch Reef	0	8.jpg
674	Belize	2014	Seaurchins	Curlew Patch Reef	0	8.jpg
675	Belize	2014	Soft substrate	Curlew Patch Reef	0.04	8.jpg
676	Belize	2014	Sponges	Curlew Patch Reef	0	8.jpg
677	Belize	2014	Stony corals	Curlew Patch Reef	0.04	8.jpg
678	Belize	2014	Turf	Curlew Patch Reef	0	8.jpg
679	Belize	2014	Zoanthids	Curlew Patch Reef	0	8.jpg
680	Belize	2014	NA	Curlew Patch Reef	0	8.jpg
681	Belize	2014	Hard substrate	Curlew Patch Reef	0.76	9.jpg
682	Belize	2014	Macroalgae	Curlew Patch Reef	0.08	9.jpg
683	Belize	2014	Octocorals	Curlew Patch Reef	0	9.jpg
684	Belize	2014	Seaurchins	Curlew Patch Reef	0	9.jpg
685	Belize	2014	Soft substrate	Curlew Patch Reef	0.04	9.jpg
686	Belize	2014	Sponges	Curlew Patch Reef	0	9.jpg
687	Belize	2014	Stony corals	Curlew Patch Reef	0.04	9.jpg
688	Belize	2014	Turf	Curlew Patch Reef	0	9.jpg
689	Belize	2014	Zoanthids	Curlew Patch Reef	0	9.jpg
690	Belize	2014	NA	Curlew Patch Reef	0	9.jpg
691	Belize	2014	Hard substrate	Curlew Patch Reef	0.76	10.jpg
692	Belize	2014	Macroalgae	Curlew Patch Reef	0.04	10.jpg
693	Belize	2014	Octocorals	Curlew Patch Reef	0	10.jpg
694	Belize	2014	Seaurchins	Curlew Patch Reef	0	10.jpg
695	Belize	2014	Soft substrate	Curlew Patch Reef	0.04	10.jpg
696	Belize	2014	Sponges	Curlew Patch Reef	0	10.jpg
697	Belize	2014	Stony corals	Curlew Patch Reef	0.04	10.jpg
698	Belize	2014	Turf	Curlew Patch Reef	0	10.jpg
699	Belize	2014	Zoanthids	Curlew Patch Reef	0	10.jpg
700	Belize	2014	NA	Curlew Patch Reef	0	10.jpg
701	Belize	2014	Hard substrate	Curlew Patch Reef	0.76	11.jpg
702	Belize	2014	Macroalgae	Curlew Patch Reef	0.04	11.jpg
703	Belize	2014	Octocorals	Curlew Patch Reef	0	11.jpg
704	Belize	2014	Seaurchins	Curlew Patch Reef	0	11.jpg
705	Belize	2014	Soft substrate	Curlew Patch Reef	0.04	11.jpg
706	Belize	2014	Sponges	Curlew Patch Reef	0	11.jpg
707	Belize	2014	Stony corals	Curlew Patch Reef	0.04	11.jpg
708	Belize	2014	Turf	Curlew Patch Reef	0	11.jpg
709	Belize	2014	Zoanthids	Curlew Patch Reef	0	11.jpg
710	Belize	2014	NA	Curlew Patch Reef	0	11.jpg
711	Belize	2014	Hard substrate	Curlew Patch Reef	0.76	12.jpg
712	Belize	2014	Macroalgae	Curlew Patch Reef	0.04	12.jpg
713	Belize	2014	Octocorals	Curlew Patch Reef	0	12.jpg
714	Belize	2014	Seaurchins	Curlew Patch Reef	0	12.jpg
715	Belize	2014	Soft substrate	Curlew Patch Reef	0.04	12.jpg
716	Belize	2014	Sponges	Curlew Patch Reef	0	12.jpg
717	Belize	2014	Stony corals	Curlew Patch Reef	0.04	12.jpg
718	Belize	2014	Turf	Curlew Patch Reef	0	12.jpg
719	Belize	2014	Zoanthids	Curlew Patch Reef	0	12.jpg
720	Belize	2014	NA	Curlew Patch Reef	0	12.jpg
721	Belize	2014	Hard substrate	Curlew Patch Reef	0.8	13.jpg
722	Belize	2014	Macroalgae	Curlew Patch Reef	0.08	13.jpg
723	Belize	2014	Octocorals	Curlew Patch Reef	0	13.jpg
724	Belize	2014	Seaurchins	Curlew Patch Reef	0	13.jpg
725	Belize	2014	Soft substrate	Curlew Patch Reef	0.04	13.jpg
726	Belize	2014	Sponges	Curlew Patch Reef	0	13.jpg
727	Belize	2014	Stony corals	Curlew Patch Reef	0.04	13.jpg
728	Belize	2014	Turf	Curlew Patch Reef	0	13.jpg
729	Belize	2014	Zoanthids	Curlew Patch Reef	0	13.jpg
730	Belize	2014	NA	Curlew Patch Reef	0	13.jpg
731	Belize	2014	Hard substrate	Curlew Patch Reef	0.76	14.jpg
732	Belize	2014	Macroalgae	Curlew Patch Reef	0.04	14.jpg
733	Belize	2014	Octocorals	Curlew Patch Reef	0	14.jpg
734	Belize	2014	Seaurchins	Curlew Patch Reef	0	14.jpg
735	Belize	2014	Soft substrate	Curlew Patch Reef	0.04	14.jpg
736	Belize	2014	Sponges	Curlew Patch Reef	0	14.jpg
737	Belize	2014	Stony corals	Curlew Patch Reef	0.04	14.jpg
738	Belize	2014	Turf	Curlew Patch Reef	0	14.jpg
739	Belize	2014	Zoanthids	Curlew Patch Reef	0	14.jpg
740	Belize	2014	NA	Curlew Patch Reef	0	14.jpg
741	Belize	2014	Hard substrate	Curlew Patch Reef	0.76	15.jpg
742	Belize	2014	Macroalgae	Curlew Patch Reef	0.04	15.jpg
743	Belize	2014	Octocorals	Curlew Patch Reef	0	15.jpg
744	Belize	2014	Seaurchins	Curlew Patch Reef	0	15.jpg
745	Belize	2014	Soft substrate	Curlew Patch Reef	0.04	15.jpg
746	Belize	2014	Sponges	Curlew Patch Reef	0	15.jpg
747	Belize	2014	Stony corals	Curlew Patch Reef	0.04	15.jpg
748	Belize	2014	Turf	Curlew Patch Reef	0	15.jpg
749	Belize	2014	Zoanthids	Curlew Patch Reef	0	15.jpg
750	Belize	2014	NA	Curlew Patch Reef	0	15.jpg
751	Belize	2014	Hard substrate	Curlew Patch Reef	0.8	16.jpg
752	Belize	2014	Macroalgae	Curlew Patch Reef	0.04	16.jpg
753	Belize	2014	Octocorals	Curlew Patch Reef	0	16.jpg
754	Belize	2014	Seaurchins	Curlew Patch Reef	0	16.jpg
755	Belize	2014	Soft substrate	Curlew Patch Reef	0.04	16.jpg
756	Belize	2014	Sponges	Curlew Patch Reef	0	16.jpg
757	Belize	2014	Stony corals	Curlew Patch Reef	0.04	16.jpg
758	Belize	2014	Turf	Curlew Patch Reef	0	16.jpg
759	Belize	2014	Zoanthids	Curlew Patch Reef	0	16.jpg
760	Belize	2014	NA	Curlew Patch Reef	0	16.jpg
761	Belize	2014	Hard substrate	Curlew Patch Reef	0.76	17.jpg
762	Belize	2014	Macroalgae	Curlew Patch Reef	0.04	17.jpg
763	Belize	2014	Octocorals	Curlew Patch Reef	0	17.jpg
764	Belize	2014	Seaurchins	Curlew Patch Reef	0	17.jpg
765	Belize	2014	Soft substrate	Curlew Patch Reef	0.04	17.jpg
766	Belize	2014	Sponges	Curlew Patch Reef	0	17.jpg
767	Belize	2014	Stony corals	Curlew Patch Reef	0.04	17.jpg
768	Belize	2014	Turf	Curlew Patch Reef	0	17.jpg
769	Belize	2014	Zoanthids	Curlew Patch Reef	0	17.jpg
770	Belize	2014	NA	Curlew Patch Reef	0	17.jpg
771	Belize	2014	Hard substrate	Curlew Patch Reef	0.76	18.jpg
772	Belize	2014	Macroalgae	Curlew Patch Reef	0.04	18.jpg
773	Belize	2014	Octocorals	Curlew Patch Reef	0	18.jpg
774	Belize	2014	Seaurchins	Curlew Patch Reef	0	18.jpg
775	Belize	2014	Soft substrate	Curlew Patch Reef	0.04	18.jpg
776	Belize	2014	Sponges	Curlew Patch Reef	0	18.jpg
777	Belize	2014	Stony corals	Curlew Patch Reef	0.04	18.jpg
778	Belize	2014	Turf	Curlew Patch Reef	0	18.jpg
779	Belize	2014	Zoanthids	Curlew Patch Reef	0	18.jpg
780	Belize	2014	NA	Curlew Patch Reef	0	18.jpg
781	Belize	2014	Hard substrate	Curlew Patch Reef	0.8	19.jpg
782	Belize	2014	Macroalgae	Curlew Patch Reef	0.04	19.jpg
783	Belize	2014	Octocorals	Curlew Patch Reef	0	19.jpg
784	Belize	2014	Seaurchins	Curlew Patch Reef	0	19.jpg
785	Belize	2014	Soft substrate	Curlew Patch Reef	0.04	19.jpg
786	Belize	2014	Sponges	Curlew Patch Reef	0	19.jpg
787	Belize	2014	Stony corals	Curlew Patch Reef	0.04	19.jpg
788	Belize	2014	Turf	Curlew Patch Reef	0	19.jpg
789	Belize	2014	Zoanthids	Curlew Patch Reef	0	19.jpg
790	Belize	2014	NA	Curlew Patch Reef	0	19.jpg
791	Belize	2014	Hard substrate	Curlew Patch Reef	0.8	20.jpg
792	Belize	2014	Macroalgae	Curlew Patch Reef	0.04	20.jpg
793	Belize	2014	Octocorals	Curlew Patch Reef	0	20.jpg
794	Belize	2014	Seaurchins	Curlew Patch Reef	0	20.jpg
795	Belize	2014	Soft substrate	Curlew Patch Reef	0.04	20.jpg
796	Belize	2014	Sponges	Curlew Patch Reef	0	20.jpg
797	Belize	2014	Stony corals	Curlew Patch Reef	0.04	20.jpg
798	Belize	2014	Turf	Curlew Patch Reef	0	20.jpg
799	Belize	2014	Zoanthids	Curlew Patch Reef	0	20.jpg
800	Belize	2014	NA	Curlew Patch Reef	0	20.jpg
801	Belize	2014	Bacterialmats	South Reef Central	0	1.jpg
802	Belize	2014	Hard substrate	South Reef Central	0.52	1.jpg
803	Belize	2014	Macroalgae	South Reef Central	0.08	1.jpg
804	Belize	2014	Octocorals	South Reef Central	0.2	1.jpg
805	Belize	2014	Soft substrate	South Reef Central	0	1.jpg
806	Belize	2014	Sponges	South Reef Central	0	1.jpg
807	Belize	2014	Stony corals	South Reef Central	0.04	1.jpg
808	Belize	2014	Turf	South Reef Central	0	1.jpg
809	Belize	2014	Zoanthids	South Reef Central	0	1.jpg
810	Belize	2014	NA	South Reef Central	0	1.jpg
811	Belize	2014	Bacterialmats	South Reef Central	0	2.jpg
812	Belize	2014	Hard substrate	South Reef Central	0.52	2.jpg
813	Belize	2014	Macroalgae	South Reef Central	0.08	2.jpg
814	Belize	2014	Octocorals	South Reef Central	0.2	2.jpg
815	Belize	2014	Soft substrate	South Reef Central	0	2.jpg
816	Belize	2014	Sponges	South Reef Central	0	2.jpg
817	Belize	2014	Stony corals	South Reef Central	0.04	2.jpg
818	Belize	2014	Turf	South Reef Central	0	2.jpg
819	Belize	2014	Zoanthids	South Reef Central	0	2.jpg
820	Belize	2014	NA	South Reef Central	0	2.jpg
821	Belize	2014	Bacterialmats	South Reef Central	0	3.jpg
822	Belize	2014	Hard substrate	South Reef Central	0.48	3.jpg
823	Belize	2014	Macroalgae	South Reef Central	0.12	3.jpg
824	Belize	2014	Octocorals	South Reef Central	0.2	3.jpg
825	Belize	2014	Soft substrate	South Reef Central	0	3.jpg
826	Belize	2014	Sponges	South Reef Central	0	3.jpg
827	Belize	2014	Stony corals	South Reef Central	0.04	3.jpg
828	Belize	2014	Turf	South Reef Central	0.04	3.jpg
829	Belize	2014	Zoanthids	South Reef Central	0	3.jpg
830	Belize	2014	NA	South Reef Central	0	3.jpg
831	Belize	2014	Bacterialmats	South Reef Central	0	4.jpg
832	Belize	2014	Hard substrate	South Reef Central	0.56	4.jpg
833	Belize	2014	Macroalgae	South Reef Central	0.08	4.jpg
834	Belize	2014	Octocorals	South Reef Central	0.2	4.jpg
835	Belize	2014	Soft substrate	South Reef Central	0	4.jpg
836	Belize	2014	Sponges	South Reef Central	0	4.jpg
837	Belize	2014	Stony corals	South Reef Central	0	4.jpg
838	Belize	2014	Turf	South Reef Central	0	4.jpg
839	Belize	2014	Zoanthids	South Reef Central	0	4.jpg
840	Belize	2014	NA	South Reef Central	0	4.jpg
841	Belize	2014	Bacterialmats	South Reef Central	0	5.jpg
842	Belize	2014	Hard substrate	South Reef Central	0.52	5.jpg
843	Belize	2014	Macroalgae	South Reef Central	0.08	5.jpg
844	Belize	2014	Octocorals	South Reef Central	0.2	5.jpg
845	Belize	2014	Soft substrate	South Reef Central	0	5.jpg
846	Belize	2014	Sponges	South Reef Central	0	5.jpg
847	Belize	2014	Stony corals	South Reef Central	0.04	5.jpg
848	Belize	2014	Turf	South Reef Central	0	5.jpg
849	Belize	2014	Zoanthids	South Reef Central	0	5.jpg
850	Belize	2014	NA	South Reef Central	0	5.jpg
851	Belize	2014	Bacterialmats	South Reef Central	0	6.jpg
852	Belize	2014	Hard substrate	South Reef Central	0.48	6.jpg
853	Belize	2014	Macroalgae	South Reef Central	0.08	6.jpg
854	Belize	2014	Octocorals	South Reef Central	0.2	6.jpg
855	Belize	2014	Soft substrate	South Reef Central	0	6.jpg
856	Belize	2014	Sponges	South Reef Central	0	6.jpg
857	Belize	2014	Stony corals	South Reef Central	0.04	6.jpg
858	Belize	2014	Turf	South Reef Central	0.04	6.jpg
859	Belize	2014	Zoanthids	South Reef Central	0	6.jpg
860	Belize	2014	NA	South Reef Central	0	6.jpg
861	Belize	2014	Bacterialmats	South Reef Central	0	7.jpg
862	Belize	2014	Hard substrate	South Reef Central	0.52	7.jpg
863	Belize	2014	Macroalgae	South Reef Central	0.08	7.jpg
864	Belize	2014	Octocorals	South Reef Central	0.2	7.jpg
865	Belize	2014	Soft substrate	South Reef Central	0	7.jpg
866	Belize	2014	Sponges	South Reef Central	0	7.jpg
867	Belize	2014	Stony corals	South Reef Central	0.04	7.jpg
868	Belize	2014	Turf	South Reef Central	0	7.jpg
869	Belize	2014	Zoanthids	South Reef Central	0	7.jpg
870	Belize	2014	NA	South Reef Central	0	7.jpg
871	Belize	2014	Bacterialmats	South Reef Central	0	8.jpg
872	Belize	2014	Hard substrate	South Reef Central	0.52	8.jpg
873	Belize	2014	Macroalgae	South Reef Central	0.08	8.jpg
874	Belize	2014	Octocorals	South Reef Central	0.2	8.jpg
875	Belize	2014	Soft substrate	South Reef Central	0	8.jpg
876	Belize	2014	Sponges	South Reef Central	0	8.jpg
877	Belize	2014	Stony corals	South Reef Central	0.04	8.jpg
878	Belize	2014	Turf	South Reef Central	0	8.jpg
879	Belize	2014	Zoanthids	South Reef Central	0	8.jpg
880	Belize	2014	NA	South Reef Central	0	8.jpg
881	Belize	2014	Bacterialmats	South Reef Central	0	9.jpg
882	Belize	2014	Hard substrate	South Reef Central	0.52	9.jpg
883	Belize	2014	Macroalgae	South Reef Central	0.08	9.jpg
884	Belize	2014	Octocorals	South Reef Central	0.2	9.jpg
885	Belize	2014	Soft substrate	South Reef Central	0	9.jpg
886	Belize	2014	Sponges	South Reef Central	0	9.jpg
887	Belize	2014	Stony corals	South Reef Central	0.04	9.jpg
888	Belize	2014	Turf	South Reef Central	0.02	9.jpg
889	Belize	2014	Zoanthids	South Reef Central	0	9.jpg
890	Belize	2014	NA	South Reef Central	0	9.jpg
891	Belize	2014	Bacterialmats	South Reef Central	0	10.jpg
892	Belize	2014	Hard substrate	South Reef Central	0.52	10.jpg
893	Belize	2014	Macroalgae	South Reef Central	0.08	10.jpg
894	Belize	2014	Octocorals	South Reef Central	0.2	10.jpg
895	Belize	2014	Soft substrate	South Reef Central	0	10.jpg
896	Belize	2014	Sponges	South Reef Central	0	10.jpg
897	Belize	2014	Stony corals	South Reef Central	0.04	10.jpg
898	Belize	2014	Turf	South Reef Central	0.04	10.jpg
899	Belize	2014	Zoanthids	South Reef Central	0	10.jpg
900	Belize	2014	NA	South Reef Central	0	10.jpg
901	Belize	2014	Bacterialmats	South Reef Central	0	11.jpg
902	Belize	2014	Hard substrate	South Reef Central	0.56	11.jpg
903	Belize	2014	Macroalgae	South Reef Central	0.08	11.jpg
904	Belize	2014	Octocorals	South Reef Central	0.2	11.jpg
905	Belize	2014	Soft substrate	South Reef Central	0	11.jpg
906	Belize	2014	Sponges	South Reef Central	0	11.jpg
907	Belize	2014	Stony corals	South Reef Central	0	11.jpg
908	Belize	2014	Turf	South Reef Central	0.04	11.jpg
909	Belize	2014	Zoanthids	South Reef Central	0	11.jpg
910	Belize	2014	NA	South Reef Central	0	11.jpg
911	Belize	2014	Bacterialmats	South Reef Central	0	12.jpg
912	Belize	2014	Hard substrate	South Reef Central	0.54	12.jpg
913	Belize	2014	Macroalgae	South Reef Central	0.08	12.jpg
914	Belize	2014	Octocorals	South Reef Central	0.2	12.jpg
915	Belize	2014	Soft substrate	South Reef Central	0	12.jpg
916	Belize	2014	Sponges	South Reef Central	0	12.jpg
917	Belize	2014	Stony corals	South Reef Central	0	12.jpg
918	Belize	2014	Turf	South Reef Central	0.04	12.jpg
919	Belize	2014	Zoanthids	South Reef Central	0	12.jpg
920	Belize	2014	NA	South Reef Central	0	12.jpg
921	Belize	2014	Bacterialmats	South Reef Central	0	13.jpg
922	Belize	2014	Hard substrate	South Reef Central	0.48	13.jpg
923	Belize	2014	Macroalgae	South Reef Central	0.12	13.jpg
924	Belize	2014	Octocorals	South Reef Central	0.2	13.jpg
925	Belize	2014	Soft substrate	South Reef Central	0	13.jpg
926	Belize	2014	Sponges	South Reef Central	0	13.jpg
927	Belize	2014	Stony corals	South Reef Central	0.04	13.jpg
928	Belize	2014	Turf	South Reef Central	0	13.jpg
929	Belize	2014	Zoanthids	South Reef Central	0	13.jpg
930	Belize	2014	NA	South Reef Central	0	13.jpg
931	Belize	2014	Bacterialmats	South Reef Central	0	14.jpg
932	Belize	2014	Hard substrate	South Reef Central	0.52	14.jpg
933	Belize	2014	Macroalgae	South Reef Central	0.08	14.jpg
934	Belize	2014	Octocorals	South Reef Central	0.2	14.jpg
935	Belize	2014	Soft substrate	South Reef Central	0	14.jpg
936	Belize	2014	Sponges	South Reef Central	0	14.jpg
937	Belize	2014	Stony corals	South Reef Central	0.04	14.jpg
938	Belize	2014	Turf	South Reef Central	0	14.jpg
939	Belize	2014	Zoanthids	South Reef Central	0	14.jpg
940	Belize	2014	NA	South Reef Central	0	14.jpg
941	Belize	2014	Bacterialmats	South Reef Central	0	15.jpg
942	Belize	2014	Hard substrate	South Reef Central	0.56	15.jpg
943	Belize	2014	Macroalgae	South Reef Central	0.08	15.jpg
944	Belize	2014	Octocorals	South Reef Central	0.2	15.jpg
945	Belize	2014	Soft substrate	South Reef Central	0	15.jpg
946	Belize	2014	Sponges	South Reef Central	0	15.jpg
947	Belize	2014	Stony corals	South Reef Central	0	15.jpg
948	Belize	2014	Turf	South Reef Central	0	15.jpg
949	Belize	2014	Zoanthids	South Reef Central	0	15.jpg
950	Belize	2014	NA	South Reef Central	0	15.jpg
951	Belize	2014	Bacterialmats	South Reef Central	0	16.jpg
952	Belize	2014	Hard substrate	South Reef Central	0.56	16.jpg
953	Belize	2014	Macroalgae	South Reef Central	0.08	16.jpg
954	Belize	2014	Octocorals	South Reef Central	0.2	16.jpg
955	Belize	2014	Soft substrate	South Reef Central	0	16.jpg
956	Belize	2014	Sponges	South Reef Central	0	16.jpg
957	Belize	2014	Stony corals	South Reef Central	0.04	16.jpg
958	Belize	2014	Turf	South Reef Central	0.04	16.jpg
959	Belize	2014	Zoanthids	South Reef Central	0	16.jpg
960	Belize	2014	NA	South Reef Central	0	16.jpg
961	Belize	2014	Bacterialmats	South Reef Central	0	17.jpg
962	Belize	2014	Hard substrate	South Reef Central	0.52	17.jpg
963	Belize	2014	Macroalgae	South Reef Central	0.08	17.jpg
964	Belize	2014	Octocorals	South Reef Central	0.2	17.jpg
965	Belize	2014	Soft substrate	South Reef Central	0	17.jpg
966	Belize	2014	Sponges	South Reef Central	0	17.jpg
967	Belize	2014	Stony corals	South Reef Central	0.04	17.jpg
968	Belize	2014	Turf	South Reef Central	0	17.jpg
969	Belize	2014	Zoanthids	South Reef Central	0	17.jpg
970	Belize	2014	NA	South Reef Central	0	17.jpg
971	Belize	2014	Bacterialmats	South Reef Central	0	18.jpg
972	Belize	2014	Hard substrate	South Reef Central	0.54	18.jpg
973	Belize	2014	Macroalgae	South Reef Central	0.08	18.jpg
974	Belize	2014	Octocorals	South Reef Central	0.2	18.jpg
975	Belize	2014	Soft substrate	South Reef Central	0	18.jpg
976	Belize	2014	Sponges	South Reef Central	0	18.jpg
977	Belize	2014	Stony corals	South Reef Central	0.04	18.jpg
978	Belize	2014	Turf	South Reef Central	0	18.jpg
979	Belize	2014	Zoanthids	South Reef Central	0	18.jpg
980	Belize	2014	NA	South Reef Central	0	18.jpg
981	Belize	2014	Bacterialmats	South Reef Central	0	19.jpg
982	Belize	2014	Hard substrate	South Reef Central	0.52	19.jpg
983	Belize	2014	Macroalgae	South Reef Central	0.08	19.jpg
984	Belize	2014	Octocorals	South Reef Central	0.2	19.jpg
985	Belize	2014	Soft substrate	South Reef Central	0	19.jpg
986	Belize	2014	Sponges	South Reef Central	0	19.jpg
987	Belize	2014	Stony corals	South Reef Central	0	19.jpg
988	Belize	2014	Turf	South Reef Central	0.02	19.jpg
989	Belize	2014	Zoanthids	South Reef Central	0	19.jpg
990	Belize	2014	NA	South Reef Central	0	19.jpg
991	Belize	2014	Bacterialmats	South Reef Central	0	20.jpg
992	Belize	2014	Hard substrate	South Reef Central	0.52	20.jpg
993	Belize	2014	Macroalgae	South Reef Central	0.08	20.jpg
994	Belize	2014	Octocorals	South Reef Central	0.16	20.jpg
995	Belize	2014	Soft substrate	South Reef Central	0	20.jpg
996	Belize	2014	Sponges	South Reef Central	0	20.jpg
997	Belize	2014	Stony corals	South Reef Central	0.02	20.jpg
998	Belize	2014	Turf	South Reef Central	0.04	20.jpg
999	Belize	2014	Zoanthids	South Reef Central	0	20.jpg
1000	Belize	2014	NA	South Reef Central	0	20.jpg
1001	Belize	2014	Hard substrate	Tobacco Reef	0.44	1.jpg
1002	Belize	2014	Macroalgae	Tobacco Reef	0.2	1.jpg
1003	Belize	2014	Octocorals	Tobacco Reef	0.12	1.jpg
1004	Belize	2014	Soft substrate	Tobacco Reef	0	1.jpg
1005	Belize	2014	Sponges	Tobacco Reef	0	1.jpg
1006	Belize	2014	Stony corals	Tobacco Reef	0	1.jpg
1007	Belize	2014	Turf	Tobacco Reef	0.04	1.jpg
1008	Belize	2014	Zoanthids	Tobacco Reef	0	1.jpg
1009	Belize	2014	NA	Tobacco Reef	0	1.jpg
1010	Belize	2014	Hard substrate	Tobacco Reef	0.48	2.jpg
1011	Belize	2014	Macroalgae	Tobacco Reef	0.2	2.jpg
1012	Belize	2014	Octocorals	Tobacco Reef	0.12	2.jpg
1013	Belize	2014	Soft substrate	Tobacco Reef	0	2.jpg
1014	Belize	2014	Sponges	Tobacco Reef	0	2.jpg
1015	Belize	2014	Stony corals	Tobacco Reef	0.04	2.jpg
1016	Belize	2014	Turf	Tobacco Reef	0.04	2.jpg
1017	Belize	2014	Zoanthids	Tobacco Reef	0	2.jpg
1018	Belize	2014	NA	Tobacco Reef	0	2.jpg
1019	Belize	2014	Hard substrate	Tobacco Reef	0.48	3.jpg
1020	Belize	2014	Macroalgae	Tobacco Reef	0.2	3.jpg
1021	Belize	2014	Octocorals	Tobacco Reef	0.12	3.jpg
1022	Belize	2014	Soft substrate	Tobacco Reef	0	3.jpg
1023	Belize	2014	Sponges	Tobacco Reef	0	3.jpg
1024	Belize	2014	Stony corals	Tobacco Reef	0	3.jpg
1025	Belize	2014	Turf	Tobacco Reef	0.04	3.jpg
1026	Belize	2014	Zoanthids	Tobacco Reef	0	3.jpg
1027	Belize	2014	NA	Tobacco Reef	0	3.jpg
1028	Belize	2014	Hard substrate	Tobacco Reef	0.48	4.jpg
1029	Belize	2014	Macroalgae	Tobacco Reef	0.2	4.jpg
1030	Belize	2014	Octocorals	Tobacco Reef	0.12	4.jpg
1031	Belize	2014	Soft substrate	Tobacco Reef	0	4.jpg
1032	Belize	2014	Sponges	Tobacco Reef	0	4.jpg
1033	Belize	2014	Stony corals	Tobacco Reef	0	4.jpg
1034	Belize	2014	Turf	Tobacco Reef	0.04	4.jpg
1035	Belize	2014	Zoanthids	Tobacco Reef	0	4.jpg
1036	Belize	2014	NA	Tobacco Reef	0	4.jpg
1037	Belize	2014	Hard substrate	Tobacco Reef	0.48	5.jpg
1038	Belize	2014	Macroalgae	Tobacco Reef	0.2	5.jpg
1039	Belize	2014	Octocorals	Tobacco Reef	0.12	5.jpg
1040	Belize	2014	Soft substrate	Tobacco Reef	0	5.jpg
1041	Belize	2014	Sponges	Tobacco Reef	0	5.jpg
1042	Belize	2014	Stony corals	Tobacco Reef	0	5.jpg
1043	Belize	2014	Turf	Tobacco Reef	0.04	5.jpg
1044	Belize	2014	Zoanthids	Tobacco Reef	0	5.jpg
1045	Belize	2014	NA	Tobacco Reef	0	5.jpg
1046	Belize	2014	Hard substrate	Tobacco Reef	0.48	6.jpg
1047	Belize	2014	Macroalgae	Tobacco Reef	0.2	6.jpg
1048	Belize	2014	Octocorals	Tobacco Reef	0.12	6.jpg
1049	Belize	2014	Soft substrate	Tobacco Reef	0	6.jpg
1050	Belize	2014	Sponges	Tobacco Reef	0	6.jpg
1051	Belize	2014	Stony corals	Tobacco Reef	0.02	6.jpg
1052	Belize	2014	Turf	Tobacco Reef	0.04	6.jpg
1053	Belize	2014	Zoanthids	Tobacco Reef	0	6.jpg
1054	Belize	2014	NA	Tobacco Reef	0	6.jpg
1055	Belize	2014	Hard substrate	Tobacco Reef	0.44	7.jpg
1056	Belize	2014	Macroalgae	Tobacco Reef	0.2	7.jpg
1057	Belize	2014	Octocorals	Tobacco Reef	0.12	7.jpg
1058	Belize	2014	Soft substrate	Tobacco Reef	0	7.jpg
1059	Belize	2014	Sponges	Tobacco Reef	0	7.jpg
1060	Belize	2014	Stony corals	Tobacco Reef	0	7.jpg
1061	Belize	2014	Turf	Tobacco Reef	0.04	7.jpg
1062	Belize	2014	Zoanthids	Tobacco Reef	0	7.jpg
1063	Belize	2014	NA	Tobacco Reef	0	7.jpg
1064	Belize	2014	Hard substrate	Tobacco Reef	0.48	8.jpg
1065	Belize	2014	Macroalgae	Tobacco Reef	0.2	8.jpg
1066	Belize	2014	Octocorals	Tobacco Reef	0.12	8.jpg
1067	Belize	2014	Soft substrate	Tobacco Reef	0	8.jpg
1068	Belize	2014	Sponges	Tobacco Reef	0	8.jpg
1069	Belize	2014	Stony corals	Tobacco Reef	0	8.jpg
1070	Belize	2014	Turf	Tobacco Reef	0.04	8.jpg
1071	Belize	2014	Zoanthids	Tobacco Reef	0	8.jpg
1072	Belize	2014	NA	Tobacco Reef	0	8.jpg
1073	Belize	2014	Hard substrate	Tobacco Reef	0.48	9.jpg
1074	Belize	2014	Macroalgae	Tobacco Reef	0.2	9.jpg
1075	Belize	2014	Octocorals	Tobacco Reef	0.12	9.jpg
1076	Belize	2014	Soft substrate	Tobacco Reef	0	9.jpg
1077	Belize	2014	Sponges	Tobacco Reef	0	9.jpg
1078	Belize	2014	Stony corals	Tobacco Reef	0	9.jpg
1079	Belize	2014	Turf	Tobacco Reef	0.04	9.jpg
1080	Belize	2014	Zoanthids	Tobacco Reef	0	9.jpg
1081	Belize	2014	NA	Tobacco Reef	0	9.jpg
1082	Belize	2014	Hard substrate	Tobacco Reef	0.48	10.jpg
1083	Belize	2014	Macroalgae	Tobacco Reef	0.2	10.jpg
1084	Belize	2014	Octocorals	Tobacco Reef	0.12	10.jpg
1085	Belize	2014	Soft substrate	Tobacco Reef	0	10.jpg
1086	Belize	2014	Sponges	Tobacco Reef	0	10.jpg
1087	Belize	2014	Stony corals	Tobacco Reef	0	10.jpg
1088	Belize	2014	Turf	Tobacco Reef	0.04	10.jpg
1089	Belize	2014	Zoanthids	Tobacco Reef	0	10.jpg
1090	Belize	2014	NA	Tobacco Reef	0	10.jpg
1091	Belize	2014	Hard substrate	Tobacco Reef	0.44	11.jpg
1092	Belize	2014	Macroalgae	Tobacco Reef	0.2	11.jpg
1093	Belize	2014	Octocorals	Tobacco Reef	0.16	11.jpg
1094	Belize	2014	Soft substrate	Tobacco Reef	0	11.jpg
1095	Belize	2014	Sponges	Tobacco Reef	0	11.jpg
1096	Belize	2014	Stony corals	Tobacco Reef	0	11.jpg
1097	Belize	2014	Turf	Tobacco Reef	0.04	11.jpg
1098	Belize	2014	Zoanthids	Tobacco Reef	0	11.jpg
1099	Belize	2014	NA	Tobacco Reef	0	11.jpg
1100	Belize	2014	Hard substrate	Tobacco Reef	0.48	12.jpg
1101	Belize	2014	Macroalgae	Tobacco Reef	0.2	12.jpg
1102	Belize	2014	Octocorals	Tobacco Reef	0.12	12.jpg
1103	Belize	2014	Soft substrate	Tobacco Reef	0	12.jpg
1104	Belize	2014	Sponges	Tobacco Reef	0	12.jpg
1105	Belize	2014	Stony corals	Tobacco Reef	0	12.jpg
1106	Belize	2014	Turf	Tobacco Reef	0.04	12.jpg
1107	Belize	2014	Zoanthids	Tobacco Reef	0	12.jpg
1108	Belize	2014	NA	Tobacco Reef	0	12.jpg
1109	Belize	2014	Hard substrate	Tobacco Reef	0.48	13.jpg
1110	Belize	2014	Macroalgae	Tobacco Reef	0.2	13.jpg
1111	Belize	2014	Octocorals	Tobacco Reef	0.12	13.jpg
1112	Belize	2014	Soft substrate	Tobacco Reef	0	13.jpg
1113	Belize	2014	Sponges	Tobacco Reef	0	13.jpg
1114	Belize	2014	Stony corals	Tobacco Reef	0	13.jpg
1115	Belize	2014	Turf	Tobacco Reef	0.04	13.jpg
1116	Belize	2014	Zoanthids	Tobacco Reef	0	13.jpg
1117	Belize	2014	NA	Tobacco Reef	0	13.jpg
1118	Belize	2014	Hard substrate	Tobacco Reef	0.48	14.jpg
1119	Belize	2014	Macroalgae	Tobacco Reef	0.2	14.jpg
1120	Belize	2014	Octocorals	Tobacco Reef	0.12	14.jpg
1121	Belize	2014	Soft substrate	Tobacco Reef	0	14.jpg
1122	Belize	2014	Sponges	Tobacco Reef	0	14.jpg
1123	Belize	2014	Stony corals	Tobacco Reef	0	14.jpg
1124	Belize	2014	Turf	Tobacco Reef	0.04	14.jpg
1125	Belize	2014	Zoanthids	Tobacco Reef	0	14.jpg
1126	Belize	2014	NA	Tobacco Reef	0	14.jpg
1127	Belize	2014	Hard substrate	Tobacco Reef	0.48	15.jpg
1128	Belize	2014	Macroalgae	Tobacco Reef	0.18	15.jpg
1129	Belize	2014	Octocorals	Tobacco Reef	0.12	15.jpg
1130	Belize	2014	Soft substrate	Tobacco Reef	0	15.jpg
1131	Belize	2014	Sponges	Tobacco Reef	0	15.jpg
1132	Belize	2014	Stony corals	Tobacco Reef	0	15.jpg
1133	Belize	2014	Turf	Tobacco Reef	0.04	15.jpg
1134	Belize	2014	Zoanthids	Tobacco Reef	0	15.jpg
1135	Belize	2014	NA	Tobacco Reef	0	15.jpg
1136	Belize	2014	Hard substrate	Tobacco Reef	0.48	16.jpg
1137	Belize	2014	Macroalgae	Tobacco Reef	0.2	16.jpg
1138	Belize	2014	Octocorals	Tobacco Reef	0.12	16.jpg
1139	Belize	2014	Soft substrate	Tobacco Reef	0	16.jpg
1140	Belize	2014	Sponges	Tobacco Reef	0	16.jpg
1141	Belize	2014	Stony corals	Tobacco Reef	0	16.jpg
1142	Belize	2014	Turf	Tobacco Reef	0.04	16.jpg
1143	Belize	2014	Zoanthids	Tobacco Reef	0	16.jpg
1144	Belize	2014	NA	Tobacco Reef	0	16.jpg
1145	Belize	2014	Hard substrate	Tobacco Reef	0.48	17.jpg
1146	Belize	2014	Macroalgae	Tobacco Reef	0.2	17.jpg
1147	Belize	2014	Octocorals	Tobacco Reef	0.12	17.jpg
1148	Belize	2014	Soft substrate	Tobacco Reef	0	17.jpg
1149	Belize	2014	Sponges	Tobacco Reef	0	17.jpg
1150	Belize	2014	Stony corals	Tobacco Reef	0	17.jpg
1151	Belize	2014	Turf	Tobacco Reef	0.04	17.jpg
1152	Belize	2014	Zoanthids	Tobacco Reef	0	17.jpg
1153	Belize	2014	NA	Tobacco Reef	0	17.jpg
1154	Belize	2014	Hard substrate	Tobacco Reef	0.48	18.jpg
1155	Belize	2014	Macroalgae	Tobacco Reef	0.2	18.jpg
1156	Belize	2014	Octocorals	Tobacco Reef	0.12	18.jpg
1157	Belize	2014	Soft substrate	Tobacco Reef	0	18.jpg
1158	Belize	2014	Sponges	Tobacco Reef	0	18.jpg
1159	Belize	2014	Stony corals	Tobacco Reef	0	18.jpg
1160	Belize	2014	Turf	Tobacco Reef	0.04	18.jpg
1161	Belize	2014	Zoanthids	Tobacco Reef	0	18.jpg
1162	Belize	2014	NA	Tobacco Reef	0	18.jpg
1163	Belize	2014	Hard substrate	Tobacco Reef	0.44	19.jpg
1164	Belize	2014	Macroalgae	Tobacco Reef	0.2	19.jpg
1165	Belize	2014	Octocorals	Tobacco Reef	0.12	19.jpg
1166	Belize	2014	Soft substrate	Tobacco Reef	0	19.jpg
1167	Belize	2014	Sponges	Tobacco Reef	0	19.jpg
1168	Belize	2014	Stony corals	Tobacco Reef	0	19.jpg
1169	Belize	2014	Turf	Tobacco Reef	0.04	19.jpg
1170	Belize	2014	Zoanthids	Tobacco Reef	0	19.jpg
1171	Belize	2014	NA	Tobacco Reef	0	19.jpg
1172	Belize	2014	Hard substrate	Tobacco Reef	0.48	20.jpg
1173	Belize	2014	Macroalgae	Tobacco Reef	0.2	20.jpg
1174	Belize	2014	Octocorals	Tobacco Reef	0.12	20.jpg
1175	Belize	2014	Soft substrate	Tobacco Reef	0	20.jpg
1176	Belize	2014	Sponges	Tobacco Reef	0	20.jpg
1177	Belize	2014	Stony corals	Tobacco Reef	0	20.jpg
1178	Belize	2014	Turf	Tobacco Reef	0.04	20.jpg
1179	Belize	2014	Zoanthids	Tobacco Reef	0	20.jpg
1180	Belize	2014	NA	Tobacco Reef	0	20.jpg
1181	Belize	2016	Hard substrate	CBC Reef Central	0.88	10.JPG
1182	Belize	2016	Hard substrate	CBC Reef Central	0.48	11.JPG
1183	Belize	2016	Hard substrate	CBC Reef Central	0.32	12.JPG
1184	Belize	2016	Hard substrate	CBC Reef Central	0.56	13.JPG
1185	Belize	2016	Hard substrate	CBC Reef Central	0.4	14.JPG
1186	Belize	2016	Hard substrate	CBC Reef Central	0.6	15.JPG
1187	Belize	2016	Hard substrate	CBC Reef Central	0.72	16.JPG
1188	Belize	2016	Hard substrate	CBC Reef Central	0.56	17.JPG
1189	Belize	2016	Hard substrate	CBC Reef Central	0.68	18.JPG
1190	Belize	2016	Hard substrate	CBC Reef Central	0.52	19.JPG
1191	Belize	2016	Hard substrate	CBC Reef Central	0.72	2.JPG
1192	Belize	2016	Hard substrate	CBC Reef Central	0.68	20.JPG
1193	Belize	2016	Hard substrate	CBC Reef Central	0.68	3.JPG
1194	Belize	2016	Hard substrate	CBC Reef Central	0.88	4.JPG
1195	Belize	2016	Hard substrate	CBC Reef Central	0.32	5.JPG
1196	Belize	2016	Hard substrate	CBC Reef Central	0.6	6.JPG
1197	Belize	2016	Hard substrate	CBC Reef Central	0.76	7.JPG
1198	Belize	2016	Hard substrate	CBC Reef Central	0.68	8.JPG
1199	Belize	2016	Hard substrate	CBC Reef Central	0.84	9.JPG
1200	Belize	2016	Macroalgae	CBC Reef Central	0.04	10.JPG
1201	Belize	2016	Macroalgae	CBC Reef Central	0.04	11.JPG
1202	Belize	2016	Macroalgae	CBC Reef Central	0.32	12.JPG
1203	Belize	2016	Macroalgae	CBC Reef Central	0.08	13.JPG
1204	Belize	2016	Macroalgae	CBC Reef Central	0.12	14.JPG
1205	Belize	2016	Macroalgae	CBC Reef Central	0.12	15.JPG
1206	Belize	2016	Macroalgae	CBC Reef Central	0	16.JPG
1207	Belize	2016	Macroalgae	CBC Reef Central	0.04	17.JPG
1208	Belize	2016	Macroalgae	CBC Reef Central	0.08	18.JPG
1209	Belize	2016	Macroalgae	CBC Reef Central	0.04	19.JPG
1210	Belize	2016	Macroalgae	CBC Reef Central	0	2.JPG
1211	Belize	2016	Macroalgae	CBC Reef Central	0.04	20.JPG
1212	Belize	2016	Macroalgae	CBC Reef Central	0	3.JPG
1213	Belize	2016	Macroalgae	CBC Reef Central	0	4.JPG
1214	Belize	2016	Macroalgae	CBC Reef Central	0	5.JPG
1215	Belize	2016	Macroalgae	CBC Reef Central	0	6.JPG
1216	Belize	2016	Macroalgae	CBC Reef Central	0	7.JPG
1217	Belize	2016	Macroalgae	CBC Reef Central	0.04	8.JPG
1218	Belize	2016	Macroalgae	CBC Reef Central	0	9.JPG
1219	Belize	2016	Octocorals	CBC Reef Central	0.08	10.JPG
1220	Belize	2016	Octocorals	CBC Reef Central	0.24	11.JPG
1221	Belize	2016	Octocorals	CBC Reef Central	0.16	12.JPG
1222	Belize	2016	Octocorals	CBC Reef Central	0.32	13.JPG
1223	Belize	2016	Octocorals	CBC Reef Central	0.16	14.JPG
1224	Belize	2016	Octocorals	CBC Reef Central	0.16	15.JPG
1225	Belize	2016	Octocorals	CBC Reef Central	0.08	16.JPG
1226	Belize	2016	Octocorals	CBC Reef Central	0.36	17.JPG
1227	Belize	2016	Octocorals	CBC Reef Central	0	18.JPG
1228	Belize	2016	Octocorals	CBC Reef Central	0.08	19.JPG
1229	Belize	2016	Octocorals	CBC Reef Central	0	2.JPG
1230	Belize	2016	Octocorals	CBC Reef Central	0.08	20.JPG
1231	Belize	2016	Octocorals	CBC Reef Central	0.04	3.JPG
1232	Belize	2016	Octocorals	CBC Reef Central	0.12	4.JPG
1233	Belize	2016	Octocorals	CBC Reef Central	0.56	5.JPG
1234	Belize	2016	Octocorals	CBC Reef Central	0.28	6.JPG
1235	Belize	2016	Octocorals	CBC Reef Central	0.24	7.JPG
1236	Belize	2016	Octocorals	CBC Reef Central	0.12	8.JPG
1237	Belize	2016	Octocorals	CBC Reef Central	0.16	9.JPG
1238	Belize	2016	Soft substrate	CBC Reef Central	0	10.JPG
1239	Belize	2016	Soft substrate	CBC Reef Central	0	11.JPG
1240	Belize	2016	Soft substrate	CBC Reef Central	0	12.JPG
1241	Belize	2016	Soft substrate	CBC Reef Central	0	13.JPG
1242	Belize	2016	Soft substrate	CBC Reef Central	0	14.JPG
1243	Belize	2016	Soft substrate	CBC Reef Central	0	15.JPG
1244	Belize	2016	Soft substrate	CBC Reef Central	0.16	16.JPG
1245	Belize	2016	Soft substrate	CBC Reef Central	0.04	17.JPG
1246	Belize	2016	Soft substrate	CBC Reef Central	0	18.JPG
1247	Belize	2016	Soft substrate	CBC Reef Central	0.04	19.JPG
1248	Belize	2016	Soft substrate	CBC Reef Central	0.16	2.JPG
1249	Belize	2016	Soft substrate	CBC Reef Central	0	20.JPG
1250	Belize	2016	Soft substrate	CBC Reef Central	0	3.JPG
1251	Belize	2016	Soft substrate	CBC Reef Central	0	4.JPG
1252	Belize	2016	Soft substrate	CBC Reef Central	0	5.JPG
1253	Belize	2016	Soft substrate	CBC Reef Central	0.04	6.JPG
1254	Belize	2016	Soft substrate	CBC Reef Central	0	7.JPG
1255	Belize	2016	Soft substrate	CBC Reef Central	0.16	8.JPG
1256	Belize	2016	Soft substrate	CBC Reef Central	0	9.JPG
1257	Belize	2016	Sponges	CBC Reef Central	0	10.JPG
1258	Belize	2016	Sponges	CBC Reef Central	0	11.JPG
1259	Belize	2016	Sponges	CBC Reef Central	0	12.JPG
1260	Belize	2016	Sponges	CBC Reef Central	0	13.JPG
1261	Belize	2016	Sponges	CBC Reef Central	0	14.JPG
1262	Belize	2016	Sponges	CBC Reef Central	0	15.JPG
1263	Belize	2016	Sponges	CBC Reef Central	0	16.JPG
1264	Belize	2016	Sponges	CBC Reef Central	0	17.JPG
1265	Belize	2016	Sponges	CBC Reef Central	0	18.JPG
1266	Belize	2016	Sponges	CBC Reef Central	0	19.JPG
1267	Belize	2016	Sponges	CBC Reef Central	0	2.JPG
1268	Belize	2016	Sponges	CBC Reef Central	0.04	20.JPG
1269	Belize	2016	Sponges	CBC Reef Central	0	3.JPG
1270	Belize	2016	Sponges	CBC Reef Central	0	4.JPG
1271	Belize	2016	Sponges	CBC Reef Central	0	5.JPG
1272	Belize	2016	Sponges	CBC Reef Central	0	6.JPG
1273	Belize	2016	Sponges	CBC Reef Central	0	7.JPG
1274	Belize	2016	Sponges	CBC Reef Central	0	8.JPG
1275	Belize	2016	Sponges	CBC Reef Central	0	9.JPG
1276	Belize	2016	Stony corals	CBC Reef Central	0	10.JPG
1277	Belize	2016	Stony corals	CBC Reef Central	0.24	11.JPG
1278	Belize	2016	Stony corals	CBC Reef Central	0.12	12.JPG
1279	Belize	2016	Stony corals	CBC Reef Central	0	13.JPG
1280	Belize	2016	Stony corals	CBC Reef Central	0.24	14.JPG
1281	Belize	2016	Stony corals	CBC Reef Central	0.08	15.JPG
1282	Belize	2016	Stony corals	CBC Reef Central	0.04	16.JPG
1283	Belize	2016	Stony corals	CBC Reef Central	0	17.JPG
1284	Belize	2016	Stony corals	CBC Reef Central	0.24	18.JPG
1285	Belize	2016	Stony corals	CBC Reef Central	0.32	19.JPG
1286	Belize	2016	Stony corals	CBC Reef Central	0.08	2.JPG
1287	Belize	2016	Stony corals	CBC Reef Central	0.08	20.JPG
1288	Belize	2016	Stony corals	CBC Reef Central	0.2	3.JPG
1289	Belize	2016	Stony corals	CBC Reef Central	0	4.JPG
1290	Belize	2016	Stony corals	CBC Reef Central	0.12	5.JPG
1291	Belize	2016	Stony corals	CBC Reef Central	0.04	6.JPG
1292	Belize	2016	Stony corals	CBC Reef Central	0	7.JPG
1293	Belize	2016	Stony corals	CBC Reef Central	0	8.JPG
1294	Belize	2016	Stony corals	CBC Reef Central	0	9.JPG
1295	Belize	2016	Turf	CBC Reef Central	0	10.JPG
1296	Belize	2016	Turf	CBC Reef Central	0	11.JPG
1297	Belize	2016	Turf	CBC Reef Central	0.04	12.JPG
1298	Belize	2016	Turf	CBC Reef Central	0	13.JPG
1299	Belize	2016	Turf	CBC Reef Central	0.04	14.JPG
1300	Belize	2016	Turf	CBC Reef Central	0.04	15.JPG
1301	Belize	2016	Turf	CBC Reef Central	0	16.JPG
1302	Belize	2016	Turf	CBC Reef Central	0	17.JPG
1303	Belize	2016	Turf	CBC Reef Central	0	18.JPG
1304	Belize	2016	Turf	CBC Reef Central	0	19.JPG
1305	Belize	2016	Turf	CBC Reef Central	0.04	2.JPG
1306	Belize	2016	Turf	CBC Reef Central	0.08	20.JPG
1307	Belize	2016	Turf	CBC Reef Central	0.08	3.JPG
1308	Belize	2016	Turf	CBC Reef Central	0	4.JPG
1309	Belize	2016	Turf	CBC Reef Central	0	5.JPG
1310	Belize	2016	Turf	CBC Reef Central	0	6.JPG
1311	Belize	2016	Turf	CBC Reef Central	0	7.JPG
1312	Belize	2016	Turf	CBC Reef Central	0	8.JPG
1313	Belize	2016	Turf	CBC Reef Central	0	9.JPG
1314	Belize	2016	Zoanthids	CBC Reef Central	0	10.JPG
1315	Belize	2016	Zoanthids	CBC Reef Central	0	11.JPG
1316	Belize	2016	Zoanthids	CBC Reef Central	0	12.JPG
1317	Belize	2016	Zoanthids	CBC Reef Central	0.04	13.JPG
1318	Belize	2016	Zoanthids	CBC Reef Central	0	14.JPG
1319	Belize	2016	Zoanthids	CBC Reef Central	0	15.JPG
1320	Belize	2016	Zoanthids	CBC Reef Central	0	16.JPG
1321	Belize	2016	Zoanthids	CBC Reef Central	0	17.JPG
1322	Belize	2016	Zoanthids	CBC Reef Central	0	18.JPG
1323	Belize	2016	Zoanthids	CBC Reef Central	0	19.JPG
1324	Belize	2016	Zoanthids	CBC Reef Central	0	2.JPG
1325	Belize	2016	Zoanthids	CBC Reef Central	0	20.JPG
1326	Belize	2016	Zoanthids	CBC Reef Central	0	3.JPG
1327	Belize	2016	Zoanthids	CBC Reef Central	0	4.JPG
1328	Belize	2016	Zoanthids	CBC Reef Central	0	5.JPG
1329	Belize	2016	Zoanthids	CBC Reef Central	0.04	6.JPG
1330	Belize	2016	Zoanthids	CBC Reef Central	0	7.JPG
1331	Belize	2016	Zoanthids	CBC Reef Central	0	8.JPG
1332	Belize	2016	Zoanthids	CBC Reef Central	0	9.JPG
1333	Belize	2016	NA	CBC Reef Central	0	10.JPG
1334	Belize	2016	NA	CBC Reef Central	0	11.JPG
1335	Belize	2016	NA	CBC Reef Central	0.04	12.JPG
1336	Belize	2016	NA	CBC Reef Central	0	13.JPG
1337	Belize	2016	NA	CBC Reef Central	0.04	14.JPG
1338	Belize	2016	NA	CBC Reef Central	0	15.JPG
1339	Belize	2016	NA	CBC Reef Central	0	16.JPG
1340	Belize	2016	NA	CBC Reef Central	0	17.JPG
1341	Belize	2016	NA	CBC Reef Central	0	18.JPG
1342	Belize	2016	NA	CBC Reef Central	0	19.JPG
1343	Belize	2016	NA	CBC Reef Central	0	2.JPG
1344	Belize	2016	NA	CBC Reef Central	0	20.JPG
1345	Belize	2016	NA	CBC Reef Central	0	3.JPG
1346	Belize	2016	NA	CBC Reef Central	0	4.JPG
1347	Belize	2016	NA	CBC Reef Central	0	5.JPG
1348	Belize	2016	NA	CBC Reef Central	0	6.JPG
1349	Belize	2016	NA	CBC Reef Central	0	7.JPG
1350	Belize	2016	NA	CBC Reef Central	0	8.JPG
1351	Belize	2016	NA	CBC Reef Central	0	9.JPG
1352	Belize	2016	Hard substrate	House Reef	0.6	1.JPG
1353	Belize	2016	Hard substrate	House Reef	0.56	10.JPG
1354	Belize	2016	Hard substrate	House Reef	0.8	11.JPG
1355	Belize	2016	Hard substrate	House Reef	0.84	12.JPG
1356	Belize	2016	Hard substrate	House Reef	0.16	13.JPG
1357	Belize	2016	Hard substrate	House Reef	0.72	14.JPG
1358	Belize	2016	Hard substrate	House Reef	0.72	15.JPG
1359	Belize	2016	Hard substrate	House Reef	0.8	16.JPG
1360	Belize	2016	Hard substrate	House Reef	0.8	17.JPG
1361	Belize	2016	Hard substrate	House Reef	0.4	18.JPG
1362	Belize	2016	Hard substrate	House Reef	0.84	19.JPG
1363	Belize	2016	Hard substrate	House Reef	0.44	2.JPG
1364	Belize	2016	Hard substrate	House Reef	0.52	20.JPG
1365	Belize	2016	Hard substrate	House Reef	0.84	3.JPG
1366	Belize	2016	Hard substrate	House Reef	0.72	4.JPG
1367	Belize	2016	Hard substrate	House Reef	0.4	5.JPG
1368	Belize	2016	Hard substrate	House Reef	0.96	6.JPG
1369	Belize	2016	Hard substrate	House Reef	0.68	7.JPG
1370	Belize	2016	Hard substrate	House Reef	0.68	8.JPG
1371	Belize	2016	Hard substrate	House Reef	0.84	9.JPG
1372	Belize	2016	Hydrocorals	House Reef	0	1.JPG
1373	Belize	2016	Hydrocorals	House Reef	0.04	10.JPG
1374	Belize	2016	Hydrocorals	House Reef	0	11.JPG
1375	Belize	2016	Hydrocorals	House Reef	0	12.JPG
1376	Belize	2016	Hydrocorals	House Reef	0	13.JPG
1377	Belize	2016	Hydrocorals	House Reef	0	14.JPG
1378	Belize	2016	Hydrocorals	House Reef	0	15.JPG
1379	Belize	2016	Hydrocorals	House Reef	0	16.JPG
1380	Belize	2016	Hydrocorals	House Reef	0	17.JPG
1381	Belize	2016	Hydrocorals	House Reef	0	18.JPG
1382	Belize	2016	Hydrocorals	House Reef	0	19.JPG
1383	Belize	2016	Hydrocorals	House Reef	0	2.JPG
1384	Belize	2016	Hydrocorals	House Reef	0	20.JPG
1385	Belize	2016	Hydrocorals	House Reef	0	3.JPG
1386	Belize	2016	Hydrocorals	House Reef	0	4.JPG
1387	Belize	2016	Hydrocorals	House Reef	0	5.JPG
1388	Belize	2016	Hydrocorals	House Reef	0	6.JPG
1389	Belize	2016	Hydrocorals	House Reef	0	7.JPG
1390	Belize	2016	Hydrocorals	House Reef	0	8.JPG
1391	Belize	2016	Hydrocorals	House Reef	0	9.JPG
1392	Belize	2016	Macroalgae	House Reef	0	1.JPG
1393	Belize	2016	Macroalgae	House Reef	0	10.JPG
1394	Belize	2016	Macroalgae	House Reef	0	11.JPG
1395	Belize	2016	Macroalgae	House Reef	0	12.JPG
1396	Belize	2016	Macroalgae	House Reef	0	13.JPG
1397	Belize	2016	Macroalgae	House Reef	0	14.JPG
1398	Belize	2016	Macroalgae	House Reef	0.08	15.JPG
1399	Belize	2016	Macroalgae	House Reef	0	16.JPG
1400	Belize	2016	Macroalgae	House Reef	0	17.JPG
1401	Belize	2016	Macroalgae	House Reef	0	18.JPG
1402	Belize	2016	Macroalgae	House Reef	0	19.JPG
1403	Belize	2016	Macroalgae	House Reef	0	2.JPG
1404	Belize	2016	Macroalgae	House Reef	0	20.JPG
1405	Belize	2016	Macroalgae	House Reef	0	3.JPG
1406	Belize	2016	Macroalgae	House Reef	0	4.JPG
1407	Belize	2016	Macroalgae	House Reef	0	5.JPG
1408	Belize	2016	Macroalgae	House Reef	0	6.JPG
1409	Belize	2016	Macroalgae	House Reef	0	7.JPG
1410	Belize	2016	Macroalgae	House Reef	0.08	8.JPG
1411	Belize	2016	Macroalgae	House Reef	0	9.JPG
1412	Belize	2016	Octocorals	House Reef	0.04	1.JPG
1413	Belize	2016	Octocorals	House Reef	0	10.JPG
1414	Belize	2016	Octocorals	House Reef	0.2	11.JPG
1415	Belize	2016	Octocorals	House Reef	0	12.JPG
1416	Belize	2016	Octocorals	House Reef	0.08	13.JPG
1417	Belize	2016	Octocorals	House Reef	0	14.JPG
1418	Belize	2016	Octocorals	House Reef	0.04	15.JPG
1419	Belize	2016	Octocorals	House Reef	0	16.JPG
1420	Belize	2016	Octocorals	House Reef	0.12	17.JPG
1421	Belize	2016	Octocorals	House Reef	0.04	18.JPG
1422	Belize	2016	Octocorals	House Reef	0	19.JPG
1423	Belize	2016	Octocorals	House Reef	0.2	2.JPG
1424	Belize	2016	Octocorals	House Reef	0.12	20.JPG
1425	Belize	2016	Octocorals	House Reef	0	3.JPG
1426	Belize	2016	Octocorals	House Reef	0.04	4.JPG
1427	Belize	2016	Octocorals	House Reef	0	5.JPG
1428	Belize	2016	Octocorals	House Reef	0	6.JPG
1429	Belize	2016	Octocorals	House Reef	0.04	7.JPG
1430	Belize	2016	Octocorals	House Reef	0	8.JPG
1431	Belize	2016	Octocorals	House Reef	0.04	9.JPG
1432	Belize	2016	Soft substrate	House Reef	0.04	1.JPG
1433	Belize	2016	Soft substrate	House Reef	0.16	10.JPG
1434	Belize	2016	Soft substrate	House Reef	0	11.JPG
1435	Belize	2016	Soft substrate	House Reef	0.16	12.JPG
1436	Belize	2016	Soft substrate	House Reef	0.76	13.JPG
1437	Belize	2016	Soft substrate	House Reef	0.16	14.JPG
1438	Belize	2016	Soft substrate	House Reef	0.08	15.JPG
1439	Belize	2016	Soft substrate	House Reef	0.12	16.JPG
1440	Belize	2016	Soft substrate	House Reef	0.04	17.JPG
1441	Belize	2016	Soft substrate	House Reef	0.2	18.JPG
1442	Belize	2016	Soft substrate	House Reef	0	19.JPG
1443	Belize	2016	Soft substrate	House Reef	0.36	2.JPG
1444	Belize	2016	Soft substrate	House Reef	0.36	20.JPG
1445	Belize	2016	Soft substrate	House Reef	0.16	3.JPG
1446	Belize	2016	Soft substrate	House Reef	0.16	4.JPG
1447	Belize	2016	Soft substrate	House Reef	0.12	5.JPG
1448	Belize	2016	Soft substrate	House Reef	0.04	6.JPG
1449	Belize	2016	Soft substrate	House Reef	0	7.JPG
1450	Belize	2016	Soft substrate	House Reef	0.16	8.JPG
1451	Belize	2016	Soft substrate	House Reef	0.04	9.JPG
1452	Belize	2016	Stony corals	House Reef	0.2	1.JPG
1453	Belize	2016	Stony corals	House Reef	0.2	10.JPG
1454	Belize	2016	Stony corals	House Reef	0	11.JPG
1455	Belize	2016	Stony corals	House Reef	0	12.JPG
1456	Belize	2016	Stony corals	House Reef	0	13.JPG
1457	Belize	2016	Stony corals	House Reef	0.08	14.JPG
1458	Belize	2016	Stony corals	House Reef	0.04	15.JPG
1459	Belize	2016	Stony corals	House Reef	0.08	16.JPG
1460	Belize	2016	Stony corals	House Reef	0.04	17.JPG
1461	Belize	2016	Stony corals	House Reef	0.04	18.JPG
1462	Belize	2016	Stony corals	House Reef	0.08	19.JPG
1463	Belize	2016	Stony corals	House Reef	0	2.JPG
1464	Belize	2016	Stony corals	House Reef	0	20.JPG
1465	Belize	2016	Stony corals	House Reef	0	3.JPG
1466	Belize	2016	Stony corals	House Reef	0	4.JPG
1467	Belize	2016	Stony corals	House Reef	0.4	5.JPG
1468	Belize	2016	Stony corals	House Reef	0	6.JPG
1469	Belize	2016	Stony corals	House Reef	0.24	7.JPG
1470	Belize	2016	Stony corals	House Reef	0.08	8.JPG
1471	Belize	2016	Stony corals	House Reef	0	9.JPG
1472	Belize	2016	Turf	House Reef	0	1.JPG
1473	Belize	2016	Turf	House Reef	0.04	10.JPG
1474	Belize	2016	Turf	House Reef	0	11.JPG
1475	Belize	2016	Turf	House Reef	0	12.JPG
1476	Belize	2016	Turf	House Reef	0	13.JPG
1477	Belize	2016	Turf	House Reef	0.04	14.JPG
1478	Belize	2016	Turf	House Reef	0.04	15.JPG
1479	Belize	2016	Turf	House Reef	0	16.JPG
1480	Belize	2016	Turf	House Reef	0	17.JPG
1481	Belize	2016	Turf	House Reef	0.2	18.JPG
1482	Belize	2016	Turf	House Reef	0.04	19.JPG
1483	Belize	2016	Turf	House Reef	0	2.JPG
1484	Belize	2016	Turf	House Reef	0	20.JPG
1485	Belize	2016	Turf	House Reef	0	3.JPG
1486	Belize	2016	Turf	House Reef	0.08	4.JPG
1487	Belize	2016	Turf	House Reef	0	5.JPG
1488	Belize	2016	Turf	House Reef	0	6.JPG
1489	Belize	2016	Turf	House Reef	0.04	7.JPG
1490	Belize	2016	Turf	House Reef	0	8.JPG
1491	Belize	2016	Turf	House Reef	0.08	9.JPG
1492	Belize	2016	Zoanthids	House Reef	0	1.JPG
1493	Belize	2016	Zoanthids	House Reef	0	10.JPG
1494	Belize	2016	Zoanthids	House Reef	0	11.JPG
1495	Belize	2016	Zoanthids	House Reef	0	12.JPG
1496	Belize	2016	Zoanthids	House Reef	0	13.JPG
1497	Belize	2016	Zoanthids	House Reef	0	14.JPG
1498	Belize	2016	Zoanthids	House Reef	0	15.JPG
1499	Belize	2016	Zoanthids	House Reef	0	16.JPG
1500	Belize	2016	Zoanthids	House Reef	0	17.JPG
1501	Belize	2016	Zoanthids	House Reef	0	18.JPG
1502	Belize	2016	Zoanthids	House Reef	0	19.JPG
1503	Belize	2016	Zoanthids	House Reef	0	2.JPG
1504	Belize	2016	Zoanthids	House Reef	0	20.JPG
1505	Belize	2016	Zoanthids	House Reef	0	3.JPG
1506	Belize	2016	Zoanthids	House Reef	0	4.JPG
1507	Belize	2016	Zoanthids	House Reef	0.04	5.JPG
1508	Belize	2016	Zoanthids	House Reef	0	6.JPG
1509	Belize	2016	Zoanthids	House Reef	0	7.JPG
1510	Belize	2016	Zoanthids	House Reef	0	8.JPG
1511	Belize	2016	Zoanthids	House Reef	0	9.JPG
1512	Belize	2016	NA	House Reef	0.12	1.JPG
1513	Belize	2016	NA	House Reef	0	10.JPG
1514	Belize	2016	NA	House Reef	0	11.JPG
1515	Belize	2016	NA	House Reef	0	12.JPG
1516	Belize	2016	NA	House Reef	0	13.JPG
1517	Belize	2016	NA	House Reef	0	14.JPG
1518	Belize	2016	NA	House Reef	0	15.JPG
1519	Belize	2016	NA	House Reef	0	16.JPG
1520	Belize	2016	NA	House Reef	0	17.JPG
1521	Belize	2016	NA	House Reef	0.12	18.JPG
1522	Belize	2016	NA	House Reef	0.04	19.JPG
1523	Belize	2016	NA	House Reef	0	2.JPG
1524	Belize	2016	NA	House Reef	0	20.JPG
1525	Belize	2016	NA	House Reef	0	3.JPG
1526	Belize	2016	NA	House Reef	0	4.JPG
1527	Belize	2016	NA	House Reef	0.04	5.JPG
1528	Belize	2016	NA	House Reef	0	6.JPG
1529	Belize	2016	NA	House Reef	0	7.JPG
1530	Belize	2016	NA	House Reef	0	8.JPG
1531	Belize	2016	NA	House Reef	0	9.JPG
1532	Belize	2016	Hard substrate	CBC Lagoon Reef	0.68	1.JPG
1533	Belize	2016	Hard substrate	CBC Lagoon Reef	0.6	10.JPG
1534	Belize	2016	Hard substrate	CBC Lagoon Reef	0.4	11.JPG
1535	Belize	2016	Hard substrate	CBC Lagoon Reef	0.76	12.JPG
1536	Belize	2016	Hard substrate	CBC Lagoon Reef	0.16	13.JPG
1537	Belize	2016	Hard substrate	CBC Lagoon Reef	0.52	14.JPG
1538	Belize	2016	Hard substrate	CBC Lagoon Reef	0.76	15.JPG
1539	Belize	2016	Hard substrate	CBC Lagoon Reef	0.76	16.JPG
1540	Belize	2016	Hard substrate	CBC Lagoon Reef	0.48	17.JPG
1541	Belize	2016	Hard substrate	CBC Lagoon Reef	0.44	18.JPG
1542	Belize	2016	Hard substrate	CBC Lagoon Reef	0.64	19.JPG
1543	Belize	2016	Hard substrate	CBC Lagoon Reef	0.64	2.JPG
1544	Belize	2016	Hard substrate	CBC Lagoon Reef	0.8	20.JPG
1545	Belize	2016	Hard substrate	CBC Lagoon Reef	0.16	3.JPG
1546	Belize	2016	Hard substrate	CBC Lagoon Reef	0.68	4.JPG
1547	Belize	2016	Hard substrate	CBC Lagoon Reef	0.8	5.JPG
1548	Belize	2016	Hard substrate	CBC Lagoon Reef	0.44	6.JPG
1549	Belize	2016	Hard substrate	CBC Lagoon Reef	0.52	7.JPG
1550	Belize	2016	Hard substrate	CBC Lagoon Reef	0.4	8.JPG
1551	Belize	2016	Hard substrate	CBC Lagoon Reef	0.56	9.JPG
1552	Belize	2016	Hydrocorals	CBC Lagoon Reef	0	1.JPG
1553	Belize	2016	Hydrocorals	CBC Lagoon Reef	0	10.JPG
1554	Belize	2016	Hydrocorals	CBC Lagoon Reef	0	11.JPG
1555	Belize	2016	Hydrocorals	CBC Lagoon Reef	0	12.JPG
1556	Belize	2016	Hydrocorals	CBC Lagoon Reef	0	13.JPG
1557	Belize	2016	Hydrocorals	CBC Lagoon Reef	0	14.JPG
1558	Belize	2016	Hydrocorals	CBC Lagoon Reef	0	15.JPG
1559	Belize	2016	Hydrocorals	CBC Lagoon Reef	0	16.JPG
1560	Belize	2016	Hydrocorals	CBC Lagoon Reef	0	17.JPG
1561	Belize	2016	Hydrocorals	CBC Lagoon Reef	0	18.JPG
1562	Belize	2016	Hydrocorals	CBC Lagoon Reef	0	19.JPG
1563	Belize	2016	Hydrocorals	CBC Lagoon Reef	0.04	2.JPG
1564	Belize	2016	Hydrocorals	CBC Lagoon Reef	0	20.JPG
1565	Belize	2016	Hydrocorals	CBC Lagoon Reef	0	3.JPG
1566	Belize	2016	Hydrocorals	CBC Lagoon Reef	0	4.JPG
1567	Belize	2016	Hydrocorals	CBC Lagoon Reef	0	5.JPG
1568	Belize	2016	Hydrocorals	CBC Lagoon Reef	0	6.JPG
1569	Belize	2016	Hydrocorals	CBC Lagoon Reef	0	7.JPG
1570	Belize	2016	Hydrocorals	CBC Lagoon Reef	0	8.JPG
1571	Belize	2016	Hydrocorals	CBC Lagoon Reef	0	9.JPG
1572	Belize	2016	Macroalgae	CBC Lagoon Reef	0.08	1.JPG
1573	Belize	2016	Macroalgae	CBC Lagoon Reef	0	10.JPG
1574	Belize	2016	Macroalgae	CBC Lagoon Reef	0.2	11.JPG
1575	Belize	2016	Macroalgae	CBC Lagoon Reef	0	12.JPG
1576	Belize	2016	Macroalgae	CBC Lagoon Reef	0.04	13.JPG
1577	Belize	2016	Macroalgae	CBC Lagoon Reef	0.04	14.JPG
1578	Belize	2016	Macroalgae	CBC Lagoon Reef	0	15.JPG
1579	Belize	2016	Macroalgae	CBC Lagoon Reef	0	16.JPG
1580	Belize	2016	Macroalgae	CBC Lagoon Reef	0.12	17.JPG
1581	Belize	2016	Macroalgae	CBC Lagoon Reef	0	18.JPG
1582	Belize	2016	Macroalgae	CBC Lagoon Reef	0	19.JPG
1583	Belize	2016	Macroalgae	CBC Lagoon Reef	0.08	2.JPG
1584	Belize	2016	Macroalgae	CBC Lagoon Reef	0	20.JPG
1585	Belize	2016	Macroalgae	CBC Lagoon Reef	0	3.JPG
1586	Belize	2016	Macroalgae	CBC Lagoon Reef	0	4.JPG
1587	Belize	2016	Macroalgae	CBC Lagoon Reef	0	5.JPG
1588	Belize	2016	Macroalgae	CBC Lagoon Reef	0	6.JPG
1589	Belize	2016	Macroalgae	CBC Lagoon Reef	0.16	7.JPG
1590	Belize	2016	Macroalgae	CBC Lagoon Reef	0.16	8.JPG
1591	Belize	2016	Macroalgae	CBC Lagoon Reef	0.04	9.JPG
1592	Belize	2016	Octocorals	CBC Lagoon Reef	0.12	1.JPG
1593	Belize	2016	Octocorals	CBC Lagoon Reef	0.08	10.JPG
1594	Belize	2016	Octocorals	CBC Lagoon Reef	0	11.JPG
1595	Belize	2016	Octocorals	CBC Lagoon Reef	0.04	12.JPG
1596	Belize	2016	Octocorals	CBC Lagoon Reef	0.08	13.JPG
1597	Belize	2016	Octocorals	CBC Lagoon Reef	0.28	14.JPG
1598	Belize	2016	Octocorals	CBC Lagoon Reef	0.04	15.JPG
1599	Belize	2016	Octocorals	CBC Lagoon Reef	0	16.JPG
1600	Belize	2016	Octocorals	CBC Lagoon Reef	0.04	17.JPG
1601	Belize	2016	Octocorals	CBC Lagoon Reef	0.24	18.JPG
1602	Belize	2016	Octocorals	CBC Lagoon Reef	0.16	19.JPG
1603	Belize	2016	Octocorals	CBC Lagoon Reef	0.08	2.JPG
1604	Belize	2016	Octocorals	CBC Lagoon Reef	0.12	20.JPG
1605	Belize	2016	Octocorals	CBC Lagoon Reef	0.12	3.JPG
1606	Belize	2016	Octocorals	CBC Lagoon Reef	0.04	4.JPG
1607	Belize	2016	Octocorals	CBC Lagoon Reef	0.16	5.JPG
1608	Belize	2016	Octocorals	CBC Lagoon Reef	0.04	6.JPG
1609	Belize	2016	Octocorals	CBC Lagoon Reef	0	7.JPG
1610	Belize	2016	Octocorals	CBC Lagoon Reef	0	8.JPG
1611	Belize	2016	Octocorals	CBC Lagoon Reef	0.04	9.JPG
1612	Belize	2016	Soft substrate	CBC Lagoon Reef	0.08	1.JPG
1613	Belize	2016	Soft substrate	CBC Lagoon Reef	0.12	10.JPG
1614	Belize	2016	Soft substrate	CBC Lagoon Reef	0	11.JPG
1615	Belize	2016	Soft substrate	CBC Lagoon Reef	0.12	12.JPG
1616	Belize	2016	Soft substrate	CBC Lagoon Reef	0.16	13.JPG
1617	Belize	2016	Soft substrate	CBC Lagoon Reef	0	14.JPG
1618	Belize	2016	Soft substrate	CBC Lagoon Reef	0.08	15.JPG
1619	Belize	2016	Soft substrate	CBC Lagoon Reef	0.12	16.JPG
1620	Belize	2016	Soft substrate	CBC Lagoon Reef	0.12	17.JPG
1621	Belize	2016	Soft substrate	CBC Lagoon Reef	0.28	18.JPG
1622	Belize	2016	Soft substrate	CBC Lagoon Reef	0.08	19.JPG
1623	Belize	2016	Soft substrate	CBC Lagoon Reef	0.08	2.JPG
1624	Belize	2016	Soft substrate	CBC Lagoon Reef	0	20.JPG
1625	Belize	2016	Soft substrate	CBC Lagoon Reef	0.72	3.JPG
1626	Belize	2016	Soft substrate	CBC Lagoon Reef	0.2	4.JPG
1627	Belize	2016	Soft substrate	CBC Lagoon Reef	0	5.JPG
1628	Belize	2016	Soft substrate	CBC Lagoon Reef	0.4	6.JPG
1629	Belize	2016	Soft substrate	CBC Lagoon Reef	0.32	7.JPG
1630	Belize	2016	Soft substrate	CBC Lagoon Reef	0	8.JPG
1631	Belize	2016	Soft substrate	CBC Lagoon Reef	0	9.JPG
1632	Belize	2016	Sponges	CBC Lagoon Reef	0	1.JPG
1633	Belize	2016	Sponges	CBC Lagoon Reef	0	10.JPG
1634	Belize	2016	Sponges	CBC Lagoon Reef	0	11.JPG
1635	Belize	2016	Sponges	CBC Lagoon Reef	0.04	12.JPG
1636	Belize	2016	Sponges	CBC Lagoon Reef	0	13.JPG
1637	Belize	2016	Sponges	CBC Lagoon Reef	0	14.JPG
1638	Belize	2016	Sponges	CBC Lagoon Reef	0.08	15.JPG
1639	Belize	2016	Sponges	CBC Lagoon Reef	0.08	16.JPG
1640	Belize	2016	Sponges	CBC Lagoon Reef	0.08	17.JPG
1641	Belize	2016	Sponges	CBC Lagoon Reef	0.04	18.JPG
1642	Belize	2016	Sponges	CBC Lagoon Reef	0.08	19.JPG
1643	Belize	2016	Sponges	CBC Lagoon Reef	0	2.JPG
1644	Belize	2016	Sponges	CBC Lagoon Reef	0	20.JPG
1645	Belize	2016	Sponges	CBC Lagoon Reef	0	3.JPG
1646	Belize	2016	Sponges	CBC Lagoon Reef	0	4.JPG
1647	Belize	2016	Sponges	CBC Lagoon Reef	0	5.JPG
1648	Belize	2016	Sponges	CBC Lagoon Reef	0	6.JPG
1649	Belize	2016	Sponges	CBC Lagoon Reef	0	7.JPG
1650	Belize	2016	Sponges	CBC Lagoon Reef	0.04	8.JPG
1651	Belize	2016	Sponges	CBC Lagoon Reef	0.16	9.JPG
1652	Belize	2016	Stony corals	CBC Lagoon Reef	0	1.JPG
1653	Belize	2016	Stony corals	CBC Lagoon Reef	0.2	10.JPG
1654	Belize	2016	Stony corals	CBC Lagoon Reef	0.4	11.JPG
1655	Belize	2016	Stony corals	CBC Lagoon Reef	0	12.JPG
1656	Belize	2016	Stony corals	CBC Lagoon Reef	0.4	13.JPG
1657	Belize	2016	Stony corals	CBC Lagoon Reef	0.16	14.JPG
1658	Belize	2016	Stony corals	CBC Lagoon Reef	0	15.JPG
1659	Belize	2016	Stony corals	CBC Lagoon Reef	0.04	16.JPG
1660	Belize	2016	Stony corals	CBC Lagoon Reef	0.16	17.JPG
1661	Belize	2016	Stony corals	CBC Lagoon Reef	0	18.JPG
1662	Belize	2016	Stony corals	CBC Lagoon Reef	0.04	19.JPG
1663	Belize	2016	Stony corals	CBC Lagoon Reef	0.04	2.JPG
1664	Belize	2016	Stony corals	CBC Lagoon Reef	0.04	20.JPG
1665	Belize	2016	Stony corals	CBC Lagoon Reef	0	3.JPG
1666	Belize	2016	Stony corals	CBC Lagoon Reef	0.04	4.JPG
1667	Belize	2016	Stony corals	CBC Lagoon Reef	0.04	5.JPG
1668	Belize	2016	Stony corals	CBC Lagoon Reef	0.12	6.JPG
1669	Belize	2016	Stony corals	CBC Lagoon Reef	0	7.JPG
1670	Belize	2016	Stony corals	CBC Lagoon Reef	0.24	8.JPG
1671	Belize	2016	Stony corals	CBC Lagoon Reef	0.16	9.JPG
1672	Belize	2016	Turf	CBC Lagoon Reef	0.04	1.JPG
1673	Belize	2016	Turf	CBC Lagoon Reef	0	10.JPG
1674	Belize	2016	Turf	CBC Lagoon Reef	0	11.JPG
1675	Belize	2016	Turf	CBC Lagoon Reef	0	12.JPG
1676	Belize	2016	Turf	CBC Lagoon Reef	0	13.JPG
1677	Belize	2016	Turf	CBC Lagoon Reef	0	14.JPG
1678	Belize	2016	Turf	CBC Lagoon Reef	0	15.JPG
1679	Belize	2016	Turf	CBC Lagoon Reef	0	16.JPG
1680	Belize	2016	Turf	CBC Lagoon Reef	0	17.JPG
1681	Belize	2016	Turf	CBC Lagoon Reef	0	18.JPG
1682	Belize	2016	Turf	CBC Lagoon Reef	0	19.JPG
1683	Belize	2016	Turf	CBC Lagoon Reef	0	2.JPG
1684	Belize	2016	Turf	CBC Lagoon Reef	0	20.JPG
1685	Belize	2016	Turf	CBC Lagoon Reef	0	3.JPG
1686	Belize	2016	Turf	CBC Lagoon Reef	0	4.JPG
1687	Belize	2016	Turf	CBC Lagoon Reef	0	5.JPG
1688	Belize	2016	Turf	CBC Lagoon Reef	0	6.JPG
1689	Belize	2016	Turf	CBC Lagoon Reef	0	7.JPG
1690	Belize	2016	Turf	CBC Lagoon Reef	0	8.JPG
1691	Belize	2016	Turf	CBC Lagoon Reef	0	9.JPG
1692	Belize	2016	Zoanthids	CBC Lagoon Reef	0	1.JPG
1693	Belize	2016	Zoanthids	CBC Lagoon Reef	0	10.JPG
1694	Belize	2016	Zoanthids	CBC Lagoon Reef	0	11.JPG
1695	Belize	2016	Zoanthids	CBC Lagoon Reef	0	12.JPG
1696	Belize	2016	Zoanthids	CBC Lagoon Reef	0	13.JPG
1697	Belize	2016	Zoanthids	CBC Lagoon Reef	0	14.JPG
1698	Belize	2016	Zoanthids	CBC Lagoon Reef	0	15.JPG
1699	Belize	2016	Zoanthids	CBC Lagoon Reef	0	16.JPG
1700	Belize	2016	Zoanthids	CBC Lagoon Reef	0	17.JPG
1701	Belize	2016	Zoanthids	CBC Lagoon Reef	0	18.JPG
1702	Belize	2016	Zoanthids	CBC Lagoon Reef	0	19.JPG
1703	Belize	2016	Zoanthids	CBC Lagoon Reef	0	2.JPG
1704	Belize	2016	Zoanthids	CBC Lagoon Reef	0	20.JPG
1705	Belize	2016	Zoanthids	CBC Lagoon Reef	0	3.JPG
1706	Belize	2016	Zoanthids	CBC Lagoon Reef	0	4.JPG
1707	Belize	2016	Zoanthids	CBC Lagoon Reef	0	5.JPG
1708	Belize	2016	Zoanthids	CBC Lagoon Reef	0	6.JPG
1709	Belize	2016	Zoanthids	CBC Lagoon Reef	0	7.JPG
1710	Belize	2016	Zoanthids	CBC Lagoon Reef	0.12	8.JPG
1711	Belize	2016	Zoanthids	CBC Lagoon Reef	0	9.JPG
1712	Belize	2016	NA	CBC Lagoon Reef	0	1.JPG
1713	Belize	2016	NA	CBC Lagoon Reef	0	10.JPG
1714	Belize	2016	NA	CBC Lagoon Reef	0	11.JPG
1715	Belize	2016	NA	CBC Lagoon Reef	0.04	12.JPG
1716	Belize	2016	NA	CBC Lagoon Reef	0.16	13.JPG
1717	Belize	2016	NA	CBC Lagoon Reef	0	14.JPG
1718	Belize	2016	NA	CBC Lagoon Reef	0.04	15.JPG
1719	Belize	2016	NA	CBC Lagoon Reef	0	16.JPG
1720	Belize	2016	NA	CBC Lagoon Reef	0	17.JPG
1721	Belize	2016	NA	CBC Lagoon Reef	0	18.JPG
1722	Belize	2016	NA	CBC Lagoon Reef	0	19.JPG
1723	Belize	2016	NA	CBC Lagoon Reef	0.04	2.JPG
1724	Belize	2016	NA	CBC Lagoon Reef	0.04	20.JPG
1725	Belize	2016	NA	CBC Lagoon Reef	0	3.JPG
1726	Belize	2016	NA	CBC Lagoon Reef	0.04	4.JPG
1727	Belize	2016	NA	CBC Lagoon Reef	0	5.JPG
1728	Belize	2016	NA	CBC Lagoon Reef	0	6.JPG
1729	Belize	2016	NA	CBC Lagoon Reef	0	7.JPG
1730	Belize	2016	NA	CBC Lagoon Reef	0.04	8.JPG
1731	Belize	2016	NA	CBC Lagoon Reef	0.04	9.JPG
1732	Belize	2016	Hard substrate	Curlew Patch Reef	0.32	1.JPG
1733	Belize	2016	Hard substrate	Curlew Patch Reef	0.4	10.JPG
1734	Belize	2016	Hard substrate	Curlew Patch Reef	0.16	11.JPG
1735	Belize	2016	Hard substrate	Curlew Patch Reef	0.24	12.JPG
1736	Belize	2016	Hard substrate	Curlew Patch Reef	0.44	13.JPG
1737	Belize	2016	Hard substrate	Curlew Patch Reef	0.2	14.JPG
1738	Belize	2016	Hard substrate	Curlew Patch Reef	0.32	15.JPG
1739	Belize	2016	Hard substrate	Curlew Patch Reef	0.28	16.JPG
1740	Belize	2016	Hard substrate	Curlew Patch Reef	0.48	17.JPG
1741	Belize	2016	Hard substrate	Curlew Patch Reef	0.68	18.JPG
1742	Belize	2016	Hard substrate	Curlew Patch Reef	0.64	19.JPG
1743	Belize	2016	Hard substrate	Curlew Patch Reef	0.64	2.JPG
1744	Belize	2016	Hard substrate	Curlew Patch Reef	0.4	20.JPG
1745	Belize	2016	Hard substrate	Curlew Patch Reef	0.64	3.JPG
1746	Belize	2016	Hard substrate	Curlew Patch Reef	0.44	4.JPG
1747	Belize	2016	Hard substrate	Curlew Patch Reef	0.48	5.JPG
1748	Belize	2016	Hard substrate	Curlew Patch Reef	0.72	6.JPG
1749	Belize	2016	Hard substrate	Curlew Patch Reef	0.48	7.JPG
1750	Belize	2016	Hard substrate	Curlew Patch Reef	0.52	8.JPG
1751	Belize	2016	Hard substrate	Curlew Patch Reef	0.52	9.JPG
1752	Belize	2016	Hydrocorals	Curlew Patch Reef	0	1.JPG
1753	Belize	2016	Hydrocorals	Curlew Patch Reef	0	10.JPG
1754	Belize	2016	Hydrocorals	Curlew Patch Reef	0	11.JPG
1755	Belize	2016	Hydrocorals	Curlew Patch Reef	0	12.JPG
1756	Belize	2016	Hydrocorals	Curlew Patch Reef	0	13.JPG
1757	Belize	2016	Hydrocorals	Curlew Patch Reef	0	14.JPG
1758	Belize	2016	Hydrocorals	Curlew Patch Reef	0	15.JPG
1759	Belize	2016	Hydrocorals	Curlew Patch Reef	0	16.JPG
1760	Belize	2016	Hydrocorals	Curlew Patch Reef	0	17.JPG
1761	Belize	2016	Hydrocorals	Curlew Patch Reef	0	18.JPG
1762	Belize	2016	Hydrocorals	Curlew Patch Reef	0	19.JPG
1763	Belize	2016	Hydrocorals	Curlew Patch Reef	0	2.JPG
1764	Belize	2016	Hydrocorals	Curlew Patch Reef	0	20.JPG
1765	Belize	2016	Hydrocorals	Curlew Patch Reef	0	3.JPG
1766	Belize	2016	Hydrocorals	Curlew Patch Reef	0.04	4.JPG
1767	Belize	2016	Hydrocorals	Curlew Patch Reef	0	5.JPG
1768	Belize	2016	Hydrocorals	Curlew Patch Reef	0	6.JPG
1769	Belize	2016	Hydrocorals	Curlew Patch Reef	0	7.JPG
1770	Belize	2016	Hydrocorals	Curlew Patch Reef	0	8.JPG
1771	Belize	2016	Hydrocorals	Curlew Patch Reef	0	9.JPG
1772	Belize	2016	Macroalgae	Curlew Patch Reef	0.04	1.JPG
1773	Belize	2016	Macroalgae	Curlew Patch Reef	0.2	10.JPG
1774	Belize	2016	Macroalgae	Curlew Patch Reef	0.48	11.JPG
1775	Belize	2016	Macroalgae	Curlew Patch Reef	0.36	12.JPG
1776	Belize	2016	Macroalgae	Curlew Patch Reef	0.24	13.JPG
1777	Belize	2016	Macroalgae	Curlew Patch Reef	0.16	14.JPG
1778	Belize	2016	Macroalgae	Curlew Patch Reef	0.16	15.JPG
1779	Belize	2016	Macroalgae	Curlew Patch Reef	0.4	16.JPG
1780	Belize	2016	Macroalgae	Curlew Patch Reef	0.32	17.JPG
1781	Belize	2016	Macroalgae	Curlew Patch Reef	0.24	18.JPG
1782	Belize	2016	Macroalgae	Curlew Patch Reef	0.2	19.JPG
1783	Belize	2016	Macroalgae	Curlew Patch Reef	0.32	2.JPG
1784	Belize	2016	Macroalgae	Curlew Patch Reef	0.4	20.JPG
1785	Belize	2016	Macroalgae	Curlew Patch Reef	0.16	3.JPG
1786	Belize	2016	Macroalgae	Curlew Patch Reef	0.24	4.JPG
1787	Belize	2016	Macroalgae	Curlew Patch Reef	0.12	5.JPG
1788	Belize	2016	Macroalgae	Curlew Patch Reef	0.08	6.JPG
1789	Belize	2016	Macroalgae	Curlew Patch Reef	0.24	7.JPG
1790	Belize	2016	Macroalgae	Curlew Patch Reef	0.16	8.JPG
1791	Belize	2016	Macroalgae	Curlew Patch Reef	0.24	9.JPG
1792	Belize	2016	Octocorals	Curlew Patch Reef	0	1.JPG
1793	Belize	2016	Octocorals	Curlew Patch Reef	0	10.JPG
1794	Belize	2016	Octocorals	Curlew Patch Reef	0	11.JPG
1795	Belize	2016	Octocorals	Curlew Patch Reef	0	12.JPG
1796	Belize	2016	Octocorals	Curlew Patch Reef	0.04	13.JPG
1797	Belize	2016	Octocorals	Curlew Patch Reef	0.08	14.JPG
1798	Belize	2016	Octocorals	Curlew Patch Reef	0	15.JPG
1799	Belize	2016	Octocorals	Curlew Patch Reef	0	16.JPG
1800	Belize	2016	Octocorals	Curlew Patch Reef	0.04	17.JPG
1801	Belize	2016	Octocorals	Curlew Patch Reef	0	18.JPG
1802	Belize	2016	Octocorals	Curlew Patch Reef	0	19.JPG
1803	Belize	2016	Octocorals	Curlew Patch Reef	0	2.JPG
1804	Belize	2016	Octocorals	Curlew Patch Reef	0	20.JPG
1805	Belize	2016	Octocorals	Curlew Patch Reef	0.08	3.JPG
1806	Belize	2016	Octocorals	Curlew Patch Reef	0.04	4.JPG
1807	Belize	2016	Octocorals	Curlew Patch Reef	0.04	5.JPG
1808	Belize	2016	Octocorals	Curlew Patch Reef	0	6.JPG
1809	Belize	2016	Octocorals	Curlew Patch Reef	0	7.JPG
1810	Belize	2016	Octocorals	Curlew Patch Reef	0.04	8.JPG
1811	Belize	2016	Octocorals	Curlew Patch Reef	0	9.JPG
1812	Belize	2016	Soft substrate	Curlew Patch Reef	0.64	1.JPG
1813	Belize	2016	Soft substrate	Curlew Patch Reef	0	10.JPG
1814	Belize	2016	Soft substrate	Curlew Patch Reef	0	11.JPG
1815	Belize	2016	Soft substrate	Curlew Patch Reef	0.04	12.JPG
1816	Belize	2016	Soft substrate	Curlew Patch Reef	0.04	13.JPG
1817	Belize	2016	Soft substrate	Curlew Patch Reef	0	14.JPG
1818	Belize	2016	Soft substrate	Curlew Patch Reef	0.12	15.JPG
1819	Belize	2016	Soft substrate	Curlew Patch Reef	0	16.JPG
1820	Belize	2016	Soft substrate	Curlew Patch Reef	0.04	17.JPG
1821	Belize	2016	Soft substrate	Curlew Patch Reef	0	18.JPG
1822	Belize	2016	Soft substrate	Curlew Patch Reef	0	19.JPG
1823	Belize	2016	Soft substrate	Curlew Patch Reef	0	2.JPG
1824	Belize	2016	Soft substrate	Curlew Patch Reef	0	20.JPG
1825	Belize	2016	Soft substrate	Curlew Patch Reef	0.08	3.JPG
1826	Belize	2016	Soft substrate	Curlew Patch Reef	0.08	4.JPG
1827	Belize	2016	Soft substrate	Curlew Patch Reef	0.12	5.JPG
1828	Belize	2016	Soft substrate	Curlew Patch Reef	0.08	6.JPG
1829	Belize	2016	Soft substrate	Curlew Patch Reef	0.04	7.JPG
1830	Belize	2016	Soft substrate	Curlew Patch Reef	0.2	8.JPG
1831	Belize	2016	Soft substrate	Curlew Patch Reef	0	9.JPG
1832	Belize	2016	Sponges	Curlew Patch Reef	0	1.JPG
1833	Belize	2016	Sponges	Curlew Patch Reef	0.04	10.JPG
1834	Belize	2016	Sponges	Curlew Patch Reef	0	11.JPG
1835	Belize	2016	Sponges	Curlew Patch Reef	0	12.JPG
1836	Belize	2016	Sponges	Curlew Patch Reef	0.04	13.JPG
1837	Belize	2016	Sponges	Curlew Patch Reef	0	14.JPG
1838	Belize	2016	Sponges	Curlew Patch Reef	0.12	15.JPG
1839	Belize	2016	Sponges	Curlew Patch Reef	0.04	16.JPG
1840	Belize	2016	Sponges	Curlew Patch Reef	0	17.JPG
1841	Belize	2016	Sponges	Curlew Patch Reef	0.04	18.JPG
1842	Belize	2016	Sponges	Curlew Patch Reef	0.08	19.JPG
1843	Belize	2016	Sponges	Curlew Patch Reef	0	2.JPG
1844	Belize	2016	Sponges	Curlew Patch Reef	0.08	20.JPG
1845	Belize	2016	Sponges	Curlew Patch Reef	0	3.JPG
1846	Belize	2016	Sponges	Curlew Patch Reef	0	4.JPG
1847	Belize	2016	Sponges	Curlew Patch Reef	0	5.JPG
1848	Belize	2016	Sponges	Curlew Patch Reef	0	6.JPG
1849	Belize	2016	Sponges	Curlew Patch Reef	0	7.JPG
1850	Belize	2016	Sponges	Curlew Patch Reef	0	8.JPG
1851	Belize	2016	Sponges	Curlew Patch Reef	0	9.JPG
1852	Belize	2016	Stony corals	Curlew Patch Reef	0	1.JPG
1853	Belize	2016	Stony corals	Curlew Patch Reef	0.28	10.JPG
1854	Belize	2016	Stony corals	Curlew Patch Reef	0.36	11.JPG
1855	Belize	2016	Stony corals	Curlew Patch Reef	0.36	12.JPG
1856	Belize	2016	Stony corals	Curlew Patch Reef	0.2	13.JPG
1857	Belize	2016	Stony corals	Curlew Patch Reef	0.56	14.JPG
1858	Belize	2016	Stony corals	Curlew Patch Reef	0.28	15.JPG
1859	Belize	2016	Stony corals	Curlew Patch Reef	0.28	16.JPG
1860	Belize	2016	Stony corals	Curlew Patch Reef	0.08	17.JPG
1861	Belize	2016	Stony corals	Curlew Patch Reef	0	18.JPG
1862	Belize	2016	Stony corals	Curlew Patch Reef	0	19.JPG
1863	Belize	2016	Stony corals	Curlew Patch Reef	0	2.JPG
1864	Belize	2016	Stony corals	Curlew Patch Reef	0.08	20.JPG
1865	Belize	2016	Stony corals	Curlew Patch Reef	0.04	3.JPG
1866	Belize	2016	Stony corals	Curlew Patch Reef	0.04	4.JPG
1867	Belize	2016	Stony corals	Curlew Patch Reef	0.04	5.JPG
1868	Belize	2016	Stony corals	Curlew Patch Reef	0.04	6.JPG
1869	Belize	2016	Stony corals	Curlew Patch Reef	0.16	7.JPG
1870	Belize	2016	Stony corals	Curlew Patch Reef	0.04	8.JPG
1871	Belize	2016	Stony corals	Curlew Patch Reef	0.2	9.JPG
1872	Belize	2016	Turf	Curlew Patch Reef	0	1.JPG
1873	Belize	2016	Turf	Curlew Patch Reef	0.04	10.JPG
1874	Belize	2016	Turf	Curlew Patch Reef	0	11.JPG
1875	Belize	2016	Turf	Curlew Patch Reef	0	12.JPG
1876	Belize	2016	Turf	Curlew Patch Reef	0	13.JPG
1877	Belize	2016	Turf	Curlew Patch Reef	0	14.JPG
1878	Belize	2016	Turf	Curlew Patch Reef	0	15.JPG
1879	Belize	2016	Turf	Curlew Patch Reef	0	16.JPG
1880	Belize	2016	Turf	Curlew Patch Reef	0.04	17.JPG
1881	Belize	2016	Turf	Curlew Patch Reef	0	18.JPG
1882	Belize	2016	Turf	Curlew Patch Reef	0.08	19.JPG
1883	Belize	2016	Turf	Curlew Patch Reef	0.04	2.JPG
1884	Belize	2016	Turf	Curlew Patch Reef	0	20.JPG
1885	Belize	2016	Turf	Curlew Patch Reef	0	3.JPG
1886	Belize	2016	Turf	Curlew Patch Reef	0.04	4.JPG
1887	Belize	2016	Turf	Curlew Patch Reef	0.04	5.JPG
1888	Belize	2016	Turf	Curlew Patch Reef	0.04	6.JPG
1889	Belize	2016	Turf	Curlew Patch Reef	0.04	7.JPG
1890	Belize	2016	Turf	Curlew Patch Reef	0	8.JPG
1891	Belize	2016	Turf	Curlew Patch Reef	0	9.JPG
1892	Belize	2016	Zoanthids	Curlew Patch Reef	0	1.JPG
1893	Belize	2016	Zoanthids	Curlew Patch Reef	0.04	10.JPG
1894	Belize	2016	Zoanthids	Curlew Patch Reef	0	11.JPG
1895	Belize	2016	Zoanthids	Curlew Patch Reef	0	12.JPG
1896	Belize	2016	Zoanthids	Curlew Patch Reef	0	13.JPG
1897	Belize	2016	Zoanthids	Curlew Patch Reef	0	14.JPG
1898	Belize	2016	Zoanthids	Curlew Patch Reef	0	15.JPG
1899	Belize	2016	Zoanthids	Curlew Patch Reef	0	16.JPG
1900	Belize	2016	Zoanthids	Curlew Patch Reef	0	17.JPG
1901	Belize	2016	Zoanthids	Curlew Patch Reef	0	18.JPG
1902	Belize	2016	Zoanthids	Curlew Patch Reef	0	19.JPG
1903	Belize	2016	Zoanthids	Curlew Patch Reef	0	2.JPG
1904	Belize	2016	Zoanthids	Curlew Patch Reef	0	20.JPG
1905	Belize	2016	Zoanthids	Curlew Patch Reef	0	3.JPG
1906	Belize	2016	Zoanthids	Curlew Patch Reef	0	4.JPG
1907	Belize	2016	Zoanthids	Curlew Patch Reef	0	5.JPG
1908	Belize	2016	Zoanthids	Curlew Patch Reef	0	6.JPG
1909	Belize	2016	Zoanthids	Curlew Patch Reef	0	7.JPG
1910	Belize	2016	Zoanthids	Curlew Patch Reef	0	8.JPG
1911	Belize	2016	Zoanthids	Curlew Patch Reef	0.04	9.JPG
1912	Belize	2016	NA	Curlew Patch Reef	0	1.JPG
1913	Belize	2016	NA	Curlew Patch Reef	0	10.JPG
1914	Belize	2016	NA	Curlew Patch Reef	0	11.JPG
1915	Belize	2016	NA	Curlew Patch Reef	0	12.JPG
1916	Belize	2016	NA	Curlew Patch Reef	0	13.JPG
1917	Belize	2016	NA	Curlew Patch Reef	0	14.JPG
1918	Belize	2016	NA	Curlew Patch Reef	0	15.JPG
1919	Belize	2016	NA	Curlew Patch Reef	0	16.JPG
1920	Belize	2016	NA	Curlew Patch Reef	0	17.JPG
1921	Belize	2016	NA	Curlew Patch Reef	0.04	18.JPG
1922	Belize	2016	NA	Curlew Patch Reef	0	19.JPG
1923	Belize	2016	NA	Curlew Patch Reef	0	2.JPG
1924	Belize	2016	NA	Curlew Patch Reef	0.04	20.JPG
1925	Belize	2016	NA	Curlew Patch Reef	0	3.JPG
1926	Belize	2016	NA	Curlew Patch Reef	0.08	4.JPG
1927	Belize	2016	NA	Curlew Patch Reef	0.16	5.JPG
1928	Belize	2016	NA	Curlew Patch Reef	0.04	6.JPG
1929	Belize	2016	NA	Curlew Patch Reef	0.04	7.JPG
1930	Belize	2016	NA	Curlew Patch Reef	0.04	8.JPG
1931	Belize	2016	NA	Curlew Patch Reef	0	9.JPG
1932	Belize	2016	Hard substrate	South Reef Central	0.44	1.JPG
1933	Belize	2016	Hard substrate	South Reef Central	0.32	10.JPG
1934	Belize	2016	Hard substrate	South Reef Central	0.68	11.JPG
1935	Belize	2016	Hard substrate	South Reef Central	0.76	12.JPG
1936	Belize	2016	Hard substrate	South Reef Central	0.56	13.JPG
1937	Belize	2016	Hard substrate	South Reef Central	0.32	14.JPG
1938	Belize	2016	Hard substrate	South Reef Central	0.84	15.JPG
1939	Belize	2016	Hard substrate	South Reef Central	0.6	16.JPG
1940	Belize	2016	Hard substrate	South Reef Central	0.56	17.JPG
1941	Belize	2016	Hard substrate	South Reef Central	0.52	18.JPG
1942	Belize	2016	Hard substrate	South Reef Central	0.36	19.JPG
1943	Belize	2016	Hard substrate	South Reef Central	0.56	2.JPG
1944	Belize	2016	Hard substrate	South Reef Central	0.6	20.JPG
1945	Belize	2016	Hard substrate	South Reef Central	0.92	3.JPG
1946	Belize	2016	Hard substrate	South Reef Central	0.8	4.JPG
1947	Belize	2016	Hard substrate	South Reef Central	0.6	5.JPG
1948	Belize	2016	Hard substrate	South Reef Central	0.84	6.JPG
1949	Belize	2016	Hard substrate	South Reef Central	0.48	7.JPG
1950	Belize	2016	Hard substrate	South Reef Central	0.16	8.JPG
1951	Belize	2016	Hard substrate	South Reef Central	0.56	9.JPG
1952	Belize	2016	Macroalgae	South Reef Central	0.12	1.JPG
1953	Belize	2016	Macroalgae	South Reef Central	0.04	10.JPG
1954	Belize	2016	Macroalgae	South Reef Central	0.04	11.JPG
1955	Belize	2016	Macroalgae	South Reef Central	0.16	12.JPG
1956	Belize	2016	Macroalgae	South Reef Central	0.08	13.JPG
1957	Belize	2016	Macroalgae	South Reef Central	0.16	14.JPG
1958	Belize	2016	Macroalgae	South Reef Central	0.08	15.JPG
1959	Belize	2016	Macroalgae	South Reef Central	0.16	16.JPG
1960	Belize	2016	Macroalgae	South Reef Central	0.12	17.JPG
1961	Belize	2016	Macroalgae	South Reef Central	0.08	18.JPG
1962	Belize	2016	Macroalgae	South Reef Central	0.08	19.JPG
1963	Belize	2016	Macroalgae	South Reef Central	0.28	2.JPG
1964	Belize	2016	Macroalgae	South Reef Central	0.08	20.JPG
1965	Belize	2016	Macroalgae	South Reef Central	0.04	3.JPG
1966	Belize	2016	Macroalgae	South Reef Central	0	4.JPG
1967	Belize	2016	Macroalgae	South Reef Central	0	5.JPG
1968	Belize	2016	Macroalgae	South Reef Central	0.04	6.JPG
1969	Belize	2016	Macroalgae	South Reef Central	0	7.JPG
1970	Belize	2016	Macroalgae	South Reef Central	0	8.JPG
1971	Belize	2016	Macroalgae	South Reef Central	0	9.JPG
1972	Belize	2016	Octocorals	South Reef Central	0.2	1.JPG
1973	Belize	2016	Octocorals	South Reef Central	0.44	10.JPG
1974	Belize	2016	Octocorals	South Reef Central	0.16	11.JPG
1975	Belize	2016	Octocorals	South Reef Central	0	12.JPG
1976	Belize	2016	Octocorals	South Reef Central	0.12	13.JPG
1977	Belize	2016	Octocorals	South Reef Central	0.48	14.JPG
1978	Belize	2016	Octocorals	South Reef Central	0.04	15.JPG
1979	Belize	2016	Octocorals	South Reef Central	0.08	16.JPG
1980	Belize	2016	Octocorals	South Reef Central	0.12	17.JPG
1981	Belize	2016	Octocorals	South Reef Central	0.2	18.JPG
1982	Belize	2016	Octocorals	South Reef Central	0.44	19.JPG
1983	Belize	2016	Octocorals	South Reef Central	0.12	2.JPG
1984	Belize	2016	Octocorals	South Reef Central	0.28	20.JPG
1985	Belize	2016	Octocorals	South Reef Central	0.04	3.JPG
1986	Belize	2016	Octocorals	South Reef Central	0.2	4.JPG
1987	Belize	2016	Octocorals	South Reef Central	0.36	5.JPG
1988	Belize	2016	Octocorals	South Reef Central	0.04	6.JPG
1989	Belize	2016	Octocorals	South Reef Central	0.28	7.JPG
1990	Belize	2016	Octocorals	South Reef Central	0	8.JPG
1991	Belize	2016	Octocorals	South Reef Central	0.4	9.JPG
1992	Belize	2016	Soft substrate	South Reef Central	0.04	1.JPG
1993	Belize	2016	Soft substrate	South Reef Central	0	10.JPG
1994	Belize	2016	Soft substrate	South Reef Central	0	11.JPG
1995	Belize	2016	Soft substrate	South Reef Central	0	12.JPG
1996	Belize	2016	Soft substrate	South Reef Central	0	13.JPG
1997	Belize	2016	Soft substrate	South Reef Central	0	14.JPG
1998	Belize	2016	Soft substrate	South Reef Central	0	15.JPG
1999	Belize	2016	Soft substrate	South Reef Central	0	16.JPG
[truncated: 3,353 more rows]
