# Supplementary material for: A doubling of stony coral cover on shallow forereefs at Carrie Bow Cay, Belize from 2014 to 2019
Source: Sci Rep. 2021 Sep 28;11:19185. doi: 10.1038/s41598-021-96799-2 (PMC8478911; doi:10.1038/s41598-021-96799-2)
Supplement: Supplementary file 3 — Supplementary Information 3. [file 41598_2021_96799_MOESM3_ESM.txt]

METADATA
Author: Luis de Pablo
Contact: luisxdepablo@gmail.com

Country: Country where image was taken
Year: Year in which image was taken
newLabel: Label for functional group in question
Locality: Site where image was taken
cover: Proportion of image covered by functional group denoted by newLabel
Image: Number of image followed by image file extension
