# Supplementary material for: A doubling of stony coral cover on shallow forereefs at Carrie Bow Cay, Belize from 2014 to 2019
Source: Sci Rep. 2021 Sep 28;11:19185. doi: 10.1038/s41598-021-96799-2 (PMC8478911; doi:10.1038/s41598-021-96799-2)
Supplement: Supplementary file 4 — Supplementary Information 4. [file 41598_2021_96799_MOESM4_ESM.csv]

	reef.type	species_name	mean_cover	se_cover
1	Forereef	Acropora cervicornis	0.366666666666667	0.166666666666667
2	Forereef	Agaricia spp.	0.749019607843137	0.186341577193614
3	Forereef	Dichocoenia stokesii	0.0714285714285714	0.00869400884928835
4	Forereef	Madracis decactis	0.0777777777777778	0.0222222222222222
5	Forereef	Montastraea cavernosa	0.1	0.0310316445417088
6	Forereef	Orbicella spp.	0.0787878787878788	0.0270699532534876
7	Forereef	Porites spp.	0.695833333333333	0.103229114110313
8	Forereef	Pseudodiploria strigosa	0.0761904761904762	0.0157934513826448
9	Forereef	Siderastrea spp.	0.713333333333333	0.250392284817836
10	Forereef	Stephanocoenia intersepta	0.106666666666667	0.0244948974278318
11	Patch reef	Agaricia spp.	1.92222222222222	0.325794375808794
12	Patch reef	Madracis decactis	0.1	NA
13	Patch reef	Montastraea cavernosa	0.175	0.0515949322805742
14	Patch reef	Orbicella spp.	0.119047619047619	0.0599193209148472
15	Patch reef	Porites spp.	0.920833333333333	0.198400098806299
16	Patch reef	Pseudodiploria strigosa	0.1	0.0666666666666667
17	Patch reef	Siderastrea spp.	0.586666666666667	0.174992063312089
18	Patch reef	Stephanocoenia intersepta	0.111111111111111	0.0293972367896066
