# Supplementary material for: A doubling of stony coral cover on shallow forereefs at Carrie Bow Cay, Belize from 2014 to 2019
Source: Sci Rep. 2021 Sep 28;11:19185. doi: 10.1038/s41598-021-96799-2 (PMC8478911; doi:10.1038/s41598-021-96799-2)
Supplement: Supplementary file 5 — Supplementary Information 5. [file 41598_2021_96799_MOESM5_ESM.txt]

METADATA
Author: Luis de Pablo
Contact: luisxdepablo@gmail.com

reef.type: Type of reef (fore or patch reef).
species_name: Genus of stony coral surveyed.
mean_cover: Mean percent cover of the specified coral.
se_cover: Standard error for the mean cover statistic.
