# Supplementary material for: A doubling of stony coral cover on shallow forereefs at Carrie Bow Cay, Belize from 2014 to 2019
Source: Sci Rep. 2021 Sep 28;11:19185. doi: 10.1038/s41598-021-96799-2 (PMC8478911; doi:10.1038/s41598-021-96799-2)
Supplement: Supplementary file 6 — Supplementary Information 6. [file 41598_2021_96799_MOESM6_ESM.csv]

	Name	Row	Column	Label	Machine.suggestion.1	Machine.confidence.1	Machine.suggestion.2	Machine.confidence.2	Machine.suggestion.3	Machine.confidence.3	Machine.suggestion.4	Machine.confidence.4	Machine.suggestion.5	Machine.confidence.5
1	Belize;2014;CBC 30 Central;10.JPG	206	472	SC	SC	73	TA	10	CS	6	CB	6	MA	3
2	Belize;2014;CBC 30 Central;10.JPG	212	651	SC	SC	50	TA	19	CB	17	MA	8	CS	3
3	Belize;2014;CBC 30 Central;10.JPG	183	381	SC	SC	71	TA	16	CS	5	CB	4	MA	2
4	Belize;2014;CBC 30 Central;10.JPG	423	1845	SC	SC	41	MA	28	TA	19	CS	6	SU	3
5	Belize;2014;CBC 30 Central;10.JPG	920	823	MA	CB	34	MA	26	SC	17	CS	10	TA	7
6	Belize;2014;CBC 30 Central;10.JPG	595	1603	SC	SC	75	TA	7	MA	6	CB	5	CS	4
7	Belize;2014;CBC 30 Central;10.JPG	653	1913	SC	SC	66	CS	12	TA	11	MA	7	*SHAD	1
8	Belize;2014;CBC 30 Central;10.JPG	883	2164	SC	SC	76	TA	7	CS	6	CB	5	MA	3
9	Belize;2014;CBC 30 Central;10.JPG	712	1708	SC	SC	72	TA	10	MA	6	CB	5	CS	4
10	Belize;2014;CBC 30 Central;10.JPG	633	2367	SC	SC	46	TA	24	MA	18	CS	6	CB	2
11	Belize;2014;CBC 30 Central;10.JPG	826	2944	SC	SC	91	TA	4	SP	1	*SHAD	1	CS	1
12	Belize;2014;CBC 30 Central;10.JPG	986	3047	SC	SC	78	TA	12	CS	4	MA	2	CB	1
13	Belize;2014;CBC 30 Central;10.JPG	1058	889	TA	TA	39	SC	30	CB	17	MA	7	CS	3
14	Belize;2014;CBC 30 Central;10.JPG	1191	1903	CS	CS	69	CB	12	SC	10	TA	4	*SHAD	2
15	Belize;2014;CBC 30 Central;10.JPG	1049	2877	SC	SC	78	TA	8	CB	5	CS	2	MA	2
16	Belize;2014;CBC 30 Central;10.JPG	1050	3310	SC	SC	54	TA	25	MA	13	CS	5	CB	1
17	Belize;2014;CBC 30 Central;10.JPG	1361	3368	TA	SC	71	CS	15	TA	5	MA	4	*SHAD	2
18	Belize;2014;CBC 30 Central;10.JPG	1415	2989	SC	SC	56	TA	22	CS	10	CB	5	SP	2
19	Belize;2014;CBC 30 Central;10.JPG	1724	393	SC	SC	78	TA	7	CS	5	MA	3	CB	2
20	Belize;2014;CBC 30 Central;10.JPG	1809	3223	TA	SC	46	TA	32	CS	10	MA	5	CB	3
21	Belize;2014;CBC 30 Central;10.JPG	2016	752	SC	CB	51	SC	23	TA	7	MA	6	SP	5
22	Belize;2014;CBC 30 Central;10.JPG	2185	693	CB	SC	46	CB	43	SP	5	*SHAD	2	MA	2
23	Belize;2014;CBC 30 Central;10.JPG	2337	1796	CB	CB	66	SC	24	SP	3	TA	3	*SHAD	2
24	Belize;2014;CBC 30 Central;10.JPG	2152	2829	SC	SC	67	TA	10	CS	10	CB	6	MA	4
25	Belize;2014;CBC 30 Central;10.JPG	2323	2934	SC	SC	77	CB	8	TA	6	CS	3	MA	2
26	Belize;2014;CBC 30 Central;11.JPG	304	602	SC	SC	66	TA	13	MA	12	CB	3	SP	2
27	Belize;2014;CBC 30 Central;11.JPG	154	294	CS	SC	68	CS	17	CB	5	SP	3	TA	3
28	Belize;2014;CBC 30 Central;11.JPG	285	1076	SC	SC	42	CS	22	CB	16	TA	9	MA	7
29	Belize;2014;CBC 30 Central;11.JPG	269	1536	SC	SC	49	CB	31	MA	9	CS	3	SP	2
30	Belize;2014;CBC 30 Central;11.JPG	528	2515	SC	SC	79	TA	10	CB	4	CS	3	MA	1
31	Belize;2014;CBC 30 Central;11.JPG	337	2413	SC	SC	49	TA	29	MA	7	CB	7	CS	4
32	Belize;2014;CBC 30 Central;11.JPG	401	3028	SC	SC	81	TA	6	CB	5	CS	3	MA	3
33	Belize;2014;CBC 30 Central;11.JPG	647	839	MA	SC	38	CS	30	MA	10	TA	10	CB	7
34	Belize;2014;CBC 30 Central;11.JPG	918	963	MA	SC	50	MA	17	TA	15	CS	6	CB	6
35	Belize;2014;CBC 30 Central;11.JPG	766	1844	MA	MA	72	CS	17	TA	4	SU	2	SP	2
36	Belize;2014;CBC 30 Central;11.JPG	887	1579	CNCAZ	SC	52	CB	13	CS	13	TA	11	MA	5
37	Belize;2014;CBC 30 Central;11.JPG	741	3175	SC	SC	72	TA	17	CB	4	CS	3	SP	2
38	Belize;2014;CBC 30 Central;11.JPG	1117	188	MA	MA	81	SC	4	CB	4	TA	4	SP	3
39	Belize;2014;CBC 30 Central;11.JPG	1035	1478	CS	CS	59	SC	19	MA	8	CB	4	SP	3
40	Belize;2014;CBC 30 Central;11.JPG	1209	912	MA	SC	39	MA	36	TA	13	CS	4	CB	3
41	Belize;2014;CBC 30 Central;11.JPG	1371	1729	SC	SC	63	TA	17	CB	8	CS	5	MA	4
42	Belize;2014;CBC 30 Central;11.JPG	1134	1661	SC	SC	60	TA	17	CB	9	MA	7	CS	4
43	Belize;2014;CBC 30 Central;11.JPG	1699	215	SC	SC	69	TA	12	MA	8	SP	3	CB	3
44	Belize;2014;CBC 30 Central;11.JPG	1832	362	MA	SC	61	MA	11	TA	11	CB	9	CS	4
45	Belize;2014;CBC 30 Central;11.JPG	2172	1137	MA	MA	76	CS	5	SC	5	CB	5	TA	4
46	Belize;2014;CBC 30 Central;11.JPG	1964	1474	MA	SC	40	MA	34	CB	12	CS	5	SP	3
47	Belize;2014;CBC 30 Central;11.JPG	2282	2674	MA	MA	30	SC	27	TA	20	CB	9	CS	7
48	Belize;2014;CBC 30 Central;11.JPG	2012	2198	MA	SC	58	MA	21	CS	7	TA	6	CB	4
49	Belize;2014;CBC 30 Central;11.JPG	2034	2831	SC	SC	54	TA	25	CB	10	CS	4	MA	3
50	Belize;2014;CBC 30 Central;11.JPG	2266	3426	SC	SC	55	TA	18	CS	11	MA	5	CB	5
51	Belize;2014;CBC 30 Central;12.JPG	400	1416	*SHAD	SC	35	TA	31	MA	12	CS	8	CB	8
52	Belize;2014;CBC 30 Central;12.JPG	312	1182	TA	CB	30	MA	29	SC	16	TA	12	CS	9
53	Belize;2014;CBC 30 Central;12.JPG	269	1019	SC	SC	70	CB	13	TA	6	MA	5	CS	2
54	Belize;2014;CBC 30 Central;12.JPG	292	2016	SC	SC	74	TA	13	CS	3	MA	3	CB	3
55	Belize;2014;CBC 30 Central;12.JPG	233	1847	SC	SC	84	TA	7	CB	2	CS	2	MA	2
56	Belize;2014;CBC 30 Central;12.JPG	538	1674	SC	SC	71	TA	19	CB	4	CS	2	MA	2
57	Belize;2014;CBC 30 Central;12.JPG	129	2440	SC	SC	74	TA	10	CB	5	CS	3	SP	3
58	Belize;2014;CBC 30 Central;12.JPG	553	755	SU	SC	79	CB	7	TA	4	SP	3	CS	2
59	Belize;2014;CBC 30 Central;12.JPG	785	1450	SC	SC	80	CS	6	TA	6	CB	4	*SHAD	1
60	Belize;2014;CBC 30 Central;12.JPG	569	2373	SC	SC	80	MA	6	TA	5	CS	3	CB	3
61	Belize;2014;CBC 30 Central;12.JPG	1280	282	SC	SC	62	TA	26	MA	4	CS	3	CB	2
62	Belize;2014;CBC 30 Central;12.JPG	1309	1808	SC	SC	58	CB	33	TA	2	SP	2	MA	2
63	Belize;2014;CBC 30 Central;12.JPG	1396	1622	CS	CS	48	MA	39	TA	4	CB	4	*SHAD	2
64	Belize;2014;CBC 30 Central;12.JPG	1314	2744	SC	SC	83	CB	6	CS	3	TA	2	MA	2
65	Belize;2014;CBC 30 Central;12.JPG	1604	1724	CS	CS	70	MA	24	CB	1	TA	1	*SHAD	1
66	Belize;2014;CBC 30 Central;12.JPG	1681	2190	SP	CB	37	MA	29	TA	19	CS	7	SC	3
67	Belize;2014;CBC 30 Central;12.JPG	1768	2972	SU	SC	87	CS	3	CB	2	SU	2	TA	2
68	Belize;2014;CBC 30 Central;12.JPG	1885	716	SC	SC	88	TA	3	CS	2	CB	2	MA	1
69	Belize;2014;CBC 30 Central;12.JPG	1984	219	TA	SC	45	TA	27	MA	18	CS	5	SP	2
70	Belize;2014;CBC 30 Central;12.JPG	2052	1150	SC	SC	67	MA	12	CS	9	TA	5	CB	4
71	Belize;2014;CBC 30 Central;12.JPG	2089	1016	SC	MA	50	SC	30	TA	7	CB	5	CS	3
72	Belize;2014;CBC 30 Central;12.JPG	2087	1378	*SHAD	MA	40	TA	26	SC	21	CB	7	CS	2
73	Belize;2014;CBC 30 Central;12.JPG	1999	2443	SU	SC	83	CS	9	TA	2	CB	1	*SHAD	1
74	Belize;2014;CBC 30 Central;12.JPG	2256	2273	SC	SC	85	CB	4	CS	4	MA	3	TA	2
75	Belize;2014;CBC 30 Central;12.JPG	2200	2724	SC	SC	64	CB	24	CS	4	SP	3	TA	2
76	Belize;2014;CBC 30 Central;13.JPG	141	615	CB	CB	86	SP	8	SC	2	TA	1	*SHAD	1
77	Belize;2014;CBC 30 Central;13.JPG	327	658	CS	SC	37	CS	36	CB	15	MA	4	TA	4
78	Belize;2014;CBC 30 Central;13.JPG	571	1398	CB	CB	83	SP	12	SC	2	CNCAZ	1	*SHAD	1
79	Belize;2014;CBC 30 Central;13.JPG	213	1606	SC	SC	73	TA	9	SU	9	CB	3	CS	2
80	Belize;2014;CBC 30 Central;13.JPG	576	2085	SC	SC	87	CS	4	CB	3	SP	2	*SHAD	1
81	Belize;2014;CBC 30 Central;13.JPG	529	3111	CB	SC	65	CB	11	MA	9	TA	7	SP	3
82	Belize;2014;CBC 30 Central;13.JPG	397	3669	SC	SC	85	CB	6	TA	3	SP	2	*SHAD	1
83	Belize;2014;CBC 30 Central;13.JPG	345	3574	SC	SC	66	CB	27	SP	3	TA	2	*SHAD	1
84	Belize;2014;CBC 30 Central;13.JPG	892	1982	CS	CS	48	SU	38	CB	4	SP	3	TA	3
85	Belize;2014;CBC 30 Central;13.JPG	934	3352	TA	SC	48	TA	43	CS	4	CB	3	*SHAD	2
86	Belize;2014;CBC 30 Central;13.JPG	659	3615	SC	SC	86	TA	4	CS	3	MA	2	CB	2
87	Belize;2014;CBC 30 Central;13.JPG	1486	676	TA	SC	49	TA	23	MA	19	CS	4	CB	1
88	Belize;2014;CBC 30 Central;13.JPG	1264	1026	CB	CB	72	SC	16	SP	7	*SHAD	2	TA	1
89	Belize;2014;CBC 30 Central;13.JPG	1128	2527	CS	CS	89	TA	2	SP	2	CB	2	SU	2
90	Belize;2014;CBC 30 Central;13.JPG	1571	3803	SC	SC	64	TA	25	MA	6	CS	2	CB	1
91	Belize;2014;CBC 30 Central;13.JPG	2049	771	CB	CB	69	SC	16	MA	6	SP	5	TA	2
92	Belize;2014;CBC 30 Central;13.JPG	1629	992	CB	CB	89	SP	3	*SHAD	2	TA	2	CS	2
93	Belize;2014;CBC 30 Central;13.JPG	1837	2443	CS	CS	88	CB	5	SP	3	*SHAD	2	MA	1
94	Belize;2014;CBC 30 Central;13.JPG	1763	3352	SC	SC	89	TA	2	SP	2	CB	2	CS	1
95	Belize;2014;CBC 30 Central;13.JPG	1992	3293	SC	SC	74	CB	11	TA	8	CS	3	*SHAD	1
96	Belize;2014;CBC 30 Central;13.JPG	2110	567	CB	CB	67	SC	21	SP	8	*SHAD	2	CNCAZ	1
97	Belize;2014;CBC 30 Central;13.JPG	2360	365	CB	CB	53	SC	31	MA	6	SP	4	TA	3
98	Belize;2014;CBC 30 Central;13.JPG	2166	1301	CS	SU	75	CB	8	CS	6	SP	3	MA	3
99	Belize;2014;CBC 30 Central;13.JPG	2403	1852	CS	CS	87	CB	4	SP	3	*SHAD	2	MA	1
100	Belize;2014;CBC 30 Central;13.JPG	2130	3828	SC	SC	67	TA	21	MA	5	SP	2	CS	2
101	Belize;2014;CBC 30 Central;14.JPG	302	384	CB	CB	83	SP	8	SC	3	CS	3	*SHAD	1
102	Belize;2014;CBC 30 Central;14.JPG	267	244	CB	CB	73	SC	13	SP	11	*SHAD	1	CS	0
103	Belize;2014;CBC 30 Central;14.JPG	579	445	CB	CB	71	SC	12	MA	9	SP	4	*SHAD	1
104	Belize;2014;CBC 30 Central;14.JPG	512	2068	SC	SC	77	CB	13	*SHAD	2	TA	2	CS	2
105	Belize;2014;CBC 30 Central;14.JPG	202	2043	SC	SC	81	CB	7	CS	4	TA	4	MA	1
106	Belize;2014;CBC 30 Central;14.JPG	195	2637	CB	SC	54	CB	39	CS	3	SP	1	*SHAD	1
107	Belize;2014;CBC 30 Central;14.JPG	146	3089	CB	MA	24	SC	23	CS	21	CB	15	TA	8
108	Belize;2014;CBC 30 Central;14.JPG	205	3158	CB	CB	58	SC	12	CS	9	MA	9	SP	6
109	Belize;2014;CBC 30 Central;14.JPG	706	324	CB	CB	88	SP	9	SC	1	*SHAD	1	CNCAZ	0
110	Belize;2014;CBC 30 Central;14.JPG	901	926	TA	SC	47	TA	28	CB	10	MA	8	CS	2
111	Belize;2014;CBC 30 Central;14.JPG	749	1053	SC	SC	77	CB	16	SP	2	TA	2	*SHAD	1
112	Belize;2014;CBC 30 Central;14.JPG	883	2139	SC	SC	87	CB	4	TA	3	CS	2	*SHAD	1
113	Belize;2014;CBC 30 Central;14.JPG	935	2815	SC	SC	75	CB	14	MA	4	TA	3	CS	2
114	Belize;2014;CBC 30 Central;14.JPG	1536	3478	SC	SC	67	CB	22	CS	3	SP	2	TA	2
115	Belize;2014;CBC 30 Central;14.JPG	1337	3705	CB	CB	83	CS	4	SC	4	SP	3	TA	2
116	Belize;2014;CBC 30 Central;14.JPG	1868	1260	CB	CB	40	SC	37	MA	8	TA	4	CS	4
117	Belize;2014;CBC 30 Central;14.JPG	1716	2058	SC	SC	80	CB	11	CS	3	MA	2	TA	1
118	Belize;2014;CBC 30 Central;14.JPG	1788	1822	SC	SC	88	TA	4	CB	3	CS	2	*SHAD	1
119	Belize;2014;CBC 30 Central;14.JPG	1656	3710	SC	SC	88	CB	4	SP	2	CS	2	*SHAD	1
120	Belize;2014;CBC 30 Central;14.JPG	2456	286	SC	SC	79	CB	10	TA	3	MA	2	CS	2
121	Belize;2014;CBC 30 Central;14.JPG	2481	772	CB	CB	72	SC	20	SP	5	CNCAZ	1	*SHAD	1
122	Belize;2014;CBC 30 Central;14.JPG	2236	1002	CB	CB	72	SC	16	SP	7	*SHAD	2	MA	2
123	Belize;2014;CBC 30 Central;14.JPG	2366	2204	SC	SC	56	CB	32	TA	5	MA	2	CS	2
124	Belize;2014;CBC 30 Central;14.JPG	2093	3329	SC	SC	75	CB	16	TA	2	SP	1	MA	1
125	Belize;2014;CBC 30 Central;14.JPG	2102	3546	SC	SC	77	CB	9	TA	4	CS	3	MA	3
126	Belize;2014;CBC 30 Central;15.JPG	117	483	SC	SC	44	TA	21	MA	16	CS	15	*SHAD	2
127	Belize;2014;CBC 30 Central;15.JPG	403	392	SC	SC	82	CS	6	TA	4	CB	3	SP	2
128	Belize;2014;CBC 30 Central;15.JPG	410	288	CB	CB	31	CS	24	MA	17	SC	11	SP	8
129	Belize;2014;CBC 30 Central;15.JPG	259	1729	SC	MA	44	TA	41	SC	5	CS	4	CB	3
130	Belize;2014;CBC 30 Central;15.JPG	369	1497	SC	TA	52	SC	32	MA	5	CS	4	SP	2
131	Belize;2014;CBC 30 Central;15.JPG	444	3286	CB	SC	82	TA	6	CS	5	CB	4	*SHAD	2
132	Belize;2014;CBC 30 Central;15.JPG	796	1455	SC	SC	47	TA	35	MA	8	CS	5	CB	2
133	Belize;2014;CBC 30 Central;15.JPG	718	1756	SC	SC	77	TA	11	CS	6	MA	2	CB	1
134	Belize;2014;CBC 30 Central;15.JPG	647	1486	SP	SC	42	TA	26	MA	21	CB	4	CS	2
135	Belize;2014;CBC 30 Central;15.JPG	605	2745	CB	CB	87	SP	6	CS	2	SC	2	*SHAD	1
136	Belize;2014;CBC 30 Central;15.JPG	564	3051	SC	SC	77	CB	8	CS	4	SU	4	TA	2
137	Belize;2014;CBC 30 Central;15.JPG	1149	355	SC	SC	81	CS	7	CB	5	TA	4	*SHAD	1
138	Belize;2014;CBC 30 Central;15.JPG	1206	307	*SHAD	SC	61	TA	14	CS	12	CB	9	MA	2
139	Belize;2014;CBC 30 Central;15.JPG	1290	1688	SC	SC	84	CS	9	TA	2	*SHAD	1	CB	1
140	Belize;2014;CBC 30 Central;15.JPG	1000	3078	SC	SC	88	TA	4	CB	2	CS	2	SP	1
141	Belize;2014;CBC 30 Central;15.JPG	1102	3124	SC	SC	84	TA	6	CS	4	*SHAD	1	CB	1
142	Belize;2014;CBC 30 Central;15.JPG	1603	913	SC	SC	86	CB	4	CS	4	TA	3	*SHAD	1
143	Belize;2014;CBC 30 Central;15.JPG	1516	1927	SC	SC	83	CS	8	TA	3	MA	2	CB	2
144	Belize;2014;CBC 30 Central;15.JPG	1520	2358	SC	SC	84	TA	5	CS	4	CB	2	MA	2
145	Belize;2014;CBC 30 Central;15.JPG	1656	2228	SC	SC	51	TA	28	MA	12	CS	4	SP	2
146	Belize;2014;CBC 30 Central;15.JPG	1403	3278	SC	SC	84	TA	9	CB	2	CS	1	*SHAD	1
147	Belize;2014;CBC 30 Central;15.JPG	1753	530	SC	SC	79	TA	6	CB	4	CS	4	MA	4
148	Belize;2014;CBC 30 Central;15.JPG	1818	1180	SC	SC	82	TA	4	CB	4	CS	4	MA	2
149	Belize;2014;CBC 30 Central;15.JPG	1799	1792	SC	SC	73	TA	10	MA	6	CS	5	CB	3
150	Belize;2014;CBC 30 Central;15.JPG	2131	3202	SP	SC	55	TA	14	CB	14	MA	6	CS	5
151	Belize;2014;CBC 30 Central;16.JPG	301	886	CB	CB	69	SP	23	CS	4	*SHAD	2	MA	1
152	Belize;2014;CBC 30 Central;16.JPG	247	1945	MA	MA	30	TA	25	SC	18	CS	10	CB	10
153	Belize;2014;CBC 30 Central;16.JPG	543	1758	SC	SC	55	CB	23	CS	6	SP	6	TA	4
154	Belize;2014;CBC 30 Central;16.JPG	197	2888	SC	SC	62	TA	22	MA	7	CS	4	CB	3
155	Belize;2014;CBC 30 Central;16.JPG	369	3528	SC	SC	48	CB	26	TA	10	CS	7	SP	5
156	Belize;2014;CBC 30 Central;16.JPG	791	758	CS	CS	57	CB	16	SC	10	SU	6	SP	4
157	Belize;2014;CBC 30 Central;16.JPG	704	859	CB	CB	40	SC	29	CS	23	*SHAD	2	SP	2
158	Belize;2014;CBC 30 Central;16.JPG	781	1511	TA	TA	32	SC	24	MA	18	CB	11	CS	9
159	Belize;2014;CBC 30 Central;16.JPG	811	1453	SC	MA	31	SC	30	TA	15	CB	14	CS	6
160	Belize;2014;CBC 30 Central;16.JPG	823	2593	SC	CB	53	SC	20	CS	10	TA	9	MA	5
161	Belize;2014;CBC 30 Central;16.JPG	1155	553	SC	SC	63	TA	15	CS	8	MA	6	CB	5
162	Belize;2014;CBC 30 Central;16.JPG	1466	1165	SC	SC	86	CB	4	TA	4	MA	2	SP	1
163	Belize;2014;CBC 30 Central;16.JPG	1187	2584	SC	SC	82	MA	6	TA	6	SP	2	CB	1
164	Belize;2014;CBC 30 Central;16.JPG	1495	593	SC	SC	78	CB	9	MA	4	CS	3	SP	2
165	Belize;2014;CBC 30 Central;16.JPG	1661	348	SC	SC	72	TA	9	MA	8	CB	5	SU	2
166	Belize;2014;CBC 30 Central;16.JPG	1897	1419	SC	SC	77	CB	7	TA	6	SU	5	MA	2
167	Belize;2014;CBC 30 Central;16.JPG	1574	3093	SC	SC	76	SP	7	CB	6	MA	4	TA	3
168	Belize;2014;CBC 30 Central;16.JPG	2211	221	SC	SC	41	MA	31	CB	9	TA	8	SP	5
169	Belize;2014;CBC 30 Central;16.JPG	2061	414	TA	MA	32	TA	28	SC	27	CB	5	SP	4
170	Belize;2014;CBC 30 Central;16.JPG	2133	1200	SC	SC	75	TA	9	CB	5	CS	4	MA	3
171	Belize;2014;CBC 30 Central;16.JPG	2246	2244	CB	CS	41	CB	31	SP	18	MA	4	*SHAD	3
172	Belize;2014;CBC 30 Central;16.JPG	2053	2901	CS	CB	67	CS	16	MA	7	SP	6	*SHAD	2
173	Belize;2014;CBC 30 Central;16.JPG	2032	2532	CB	CB	59	SC	33	SP	4	*SHAD	2	CS	1
174	Belize;2014;CBC 30 Central;16.JPG	1945	3550	CB	CB	69	SC	17	SP	10	CS	2	*SHAD	1
175	Belize;2014;CBC 30 Central;16.JPG	1961	3058	CB	CS	51	CB	30	MA	11	SP	3	*SHAD	2
176	Belize;2014;CBC 30 Central;17.JPG	460	1661	SC	SC	78	TA	11	CB	4	MA	3	SP	1
177	Belize;2014;CBC 30 Central;17.JPG	333	2046	SC	SC	57	TA	16	CB	8	MA	7	CS	6
178	Belize;2014;CBC 30 Central;17.JPG	367	1759	SC	SC	46	TA	25	MA	15	CB	8	CS	3
179	Belize;2014;CBC 30 Central;17.JPG	589	259	SC	SC	73	TA	12	CB	7	MA	3	CS	2
180	Belize;2014;CBC 30 Central;17.JPG	714	569	MA	MA	60	TA	21	SC	6	CS	6	CB	3
181	Belize;2014;CBC 30 Central;17.JPG	759	1037	CB	MA	43	CB	25	CS	24	SP	3	*SHAD	2
182	Belize;2014;CBC 30 Central;17.JPG	918	2074	SC	SC	63	CB	14	MA	10	TA	8	CS	2
183	Belize;2014;CBC 30 Central;17.JPG	753	1852	SC	SC	76	CB	7	TA	6	MA	5	CS	3
184	Belize;2014;CBC 30 Central;17.JPG	739	2012	CS	CS	72	SC	15	SP	3	MA	3	CB	2
185	Belize;2014;CBC 30 Central;17.JPG	656	2835	SC	SC	90	SU	2	CS	2	TA	2	*SHAD	1
186	Belize;2014;CBC 30 Central;17.JPG	631	3648	SC	SC	72	TA	8	CB	7	CS	6	MA	3
187	Belize;2014;CBC 30 Central;17.JPG	1450	457	CB	CB	75	MA	10	SP	7	CS	2	TA	2
188	Belize;2014;CBC 30 Central;17.JPG	1381	1819	SC	SC	52	TA	19	CB	11	MA	10	CS	5
189	Belize;2014;CBC 30 Central;17.JPG	1236	2074	SC	SC	34	CB	24	MA	16	TA	14	CS	5
190	Belize;2014;CBC 30 Central;17.JPG	1079	2666	SC	SC	89	CB	2	TA	2	CS	2	SU	1
191	Belize;2014;CBC 30 Central;17.JPG	1457	299	CB	CB	81	SP	6	SC	4	MA	3	TA	2
192	Belize;2014;CBC 30 Central;17.JPG	1785	763	MA	MA	37	SC	29	TA	17	CS	8	CB	4
193	Belize;2014;CBC 30 Central;17.JPG	1748	2282	CB	CB	77	SP	12	MA	8	TA	1	*SHAD	1
194	Belize;2014;CBC 30 Central;17.JPG	1733	2425	CB	CB	85	SP	9	MA	2	*SHAD	1	TA	1
195	Belize;2014;CBC 30 Central;17.JPG	2224	987	CB	SC	76	CB	8	TA	5	CS	4	MA	3
196	Belize;2014;CBC 30 Central;17.JPG	2204	1422	CS	CS	67	MA	25	SP	3	TA	2	CB	1
197	Belize;2014;CBC 30 Central;17.JPG	2186	1168	SC	SC	73	TA	14	CS	4	MA	3	CB	3
198	Belize;2014;CBC 30 Central;17.JPG	2268	2353	SC	CB	55	MA	28	SC	7	TA	4	SP	3
199	Belize;2014;CBC 30 Central;17.JPG	2142	3635	SC	SC	43	CB	40	SU	4	SP	3	*SHAD	3
200	Belize;2014;CBC 30 Central;17.JPG	2124	3681	SC	SC	37	SU	21	CB	20	SP	7	CS	4
201	Belize;2014;CBC 30 Central;18.JPG	273	1246	SC	SC	59	TA	18	MA	8	CS	8	CB	4
202	Belize;2014;CBC 30 Central;18.JPG	161	1624	SC	SC	49	TA	16	MA	16	SU	7	CS	6
203	Belize;2014;CBC 30 Central;18.JPG	533	1861	CB	CB	33	SC	26	CS	22	SP	15	*SHAD	2
204	Belize;2014;CBC 30 Central;18.JPG	519	2157	CB	CB	44	SP	34	SC	13	*SHAD	3	CS	2
205	Belize;2014;CBC 30 Central;18.JPG	385	2637	SU	SC	46	TA	19	SU	12	CB	11	CS	8
206	Belize;2014;CBC 30 Central;18.JPG	487	2511	CB	CB	43	SC	28	MA	15	SP	4	TA	3
207	Belize;2014;CBC 30 Central;18.JPG	146	2630	CS	CB	39	MA	36	SC	8	CS	7	TA	6
208	Belize;2014;CBC 30 Central;18.JPG	983	592	CB	MA	29	SC	25	TA	16	CS	15	CB	10
209	Belize;2014;CBC 30 Central;18.JPG	767	213	CS	CB	30	MA	27	SC	19	SU	9	CS	7
210	Belize;2014;CBC 30 Central;18.JPG	592	1329	CB	CB	87	SP	5	MA	3	*SHAD	2	TA	1
211	Belize;2014;CBC 30 Central;18.JPG	1061	1477	SC	MA	51	SC	33	CB	5	SP	4	TA	3
212	Belize;2014;CBC 30 Central;18.JPG	1240	2139	CB	MA	46	SP	21	CB	17	CS	7	*SHAD	4
213	Belize;2014;CBC 30 Central;18.JPG	1268	3217	CS	CS	51	TA	17	SC	10	MA	8	CB	5
214	Belize;2014;CBC 30 Central;18.JPG	1527	396	SC	SC	69	CB	9	CS	6	MA	6	SP	5
215	Belize;2014;CBC 30 Central;18.JPG	1590	1579	CB	CB	88	SP	5	TA	2	SC	1	*SHAD	1
216	Belize;2014;CBC 30 Central;18.JPG	1444	1813	CB	CB	87	SP	7	MA	2	TA	2	*SHAD	1
217	Belize;2014;CBC 30 Central;18.JPG	1457	2906	SC	SC	39	MA	30	TA	16	CS	5	CB	4
218	Belize;2014;CBC 30 Central;18.JPG	1794	2986	SC	SC	56	TA	22	MA	10	CS	6	CB	3
219	Belize;2014;CBC 30 Central;18.JPG	2053	532	MA	MA	34	CB	30	SC	22	SP	4	TA	3
220	Belize;2014;CBC 30 Central;18.JPG	1944	771	CB	CB	84	SP	6	CS	3	*SHAD	2	TA	2
221	Belize;2014;CBC 30 Central;18.JPG	2116	1464	CB	CB	89	SP	4	TA	2	*SHAD	2	CS	2
222	Belize;2014;CBC 30 Central;18.JPG	2107	1303	CB	CB	61	MA	12	SU	8	SP	5	CS	4
223	Belize;2014;CBC 30 Central;18.JPG	1929	1687	CB	SC	80	CB	10	MA	3	TA	2	SP	2
224	Belize;2014;CBC 30 Central;18.JPG	1890	3372	*SHAD	CS	57	SC	18	TA	9	CB	8	MA	4
225	Belize;2014;CBC 30 Central;18.JPG	2123	3294	CS	CS	87	TA	4	SP	3	CB	3	*SHAD	2
226	Belize;2014;CBC 30 Central;19.JPG	570	2775	SC	SC	49	CS	24	CB	9	SU	7	TA	7
227	Belize;2014;CBC 30 Central;19.JPG	418	2816	SC	SU	37	CS	34	SC	12	CB	9	TA	3
228	Belize;2014;CBC 30 Central;19.JPG	336	2622	SC	SC	61	CS	11	CB	9	SU	7	TA	4
229	Belize;2014;CBC 30 Central;19.JPG	272	3599	SC	SU	53	SC	27	CS	8	SP	4	CB	3
230	Belize;2014;CBC 30 Central;19.JPG	633	822	CB	CB	48	SU	16	CS	15	SP	11	SC	7
231	Belize;2014;CBC 30 Central;19.JPG	646	658	CB	CB	37	CS	24	SP	15	SU	11	SC	7
232	Belize;2014;CBC 30 Central;19.JPG	665	1156	CB	CB	62	MA	20	SP	9	SC	4	SU	2
233	Belize;2014;CBC 30 Central;19.JPG	684	1932	SC	SC	76	CB	11	CS	6	SP	2	TA	2
234	Belize;2014;CBC 30 Central;19.JPG	628	2333	SC	SC	37	CS	33	SU	10	CB	8	MA	4
235	Belize;2014;CBC 30 Central;19.JPG	748	3415	SC	SC	58	CB	13	SU	10	CS	7	TA	6
236	Belize;2014;CBC 30 Central;19.JPG	636	2995	SC	SC	69	CS	11	CB	10	SU	4	TA	3
237	Belize;2014;CBC 30 Central;19.JPG	821	3041	SC	SC	43	SU	24	CS	17	CB	6	TA	3
238	Belize;2014;CBC 30 Central;19.JPG	1146	477	SC	CB	65	SC	13	CS	9	SP	7	SU	3
239	Belize;2014;CBC 30 Central;19.JPG	1228	340	CB	CB	74	SC	14	SP	6	CS	3	*SHAD	1
240	Belize;2014;CBC 30 Central;19.JPG	1068	826	CB	CB	76	SP	13	SC	5	MA	3	CS	2
241	Belize;2014;CBC 30 Central;19.JPG	1493	734	SC	SC	48	CB	43	SP	5	MA	1	CS	1
242	Belize;2014;CBC 30 Central;19.JPG	1051	2172	SC	SC	30	CS	29	CB	17	SU	11	TA	5
243	Belize;2014;CBC 30 Central;19.JPG	1505	2188	*SHAD	CS	39	CB	39	TA	8	SC	6	MA	3
244	Belize;2014;CBC 30 Central;19.JPG	1425	1940	CB	CB	57	SC	32	CS	6	SP	2	*SHAD	1
245	Belize;2014;CBC 30 Central;19.JPG	1122	3222	SC	SC	72	SU	10	CB	5	CS	4	TA	3
246	Belize;2014;CBC 30 Central;19.JPG	1785	588	SC	CB	45	SC	35	CS	10	SP	5	*SHAD	1
247	Belize;2014;CBC 30 Central;19.JPG	1676	1630	CB	SC	44	CB	41	SP	6	CS	5	*SHAD	1
248	Belize;2014;CBC 30 Central;19.JPG	1944	3198	SC	SC	39	CB	17	TA	15	CS	14	MA	9
249	Belize;2014;CBC 30 Central;19.JPG	2245	535	SC	SC	55	SU	21	CB	7	CS	6	MA	3
250	Belize;2014;CBC 30 Central;19.JPG	2149	2628	CB	SC	53	CB	16	CS	12	TA	7	SU	4
251	Belize;2014;CBC 30 Central;1.JPG	221	836	CB	CB	49	SC	30	TA	12	SP	4	*SHAD	2
252	Belize;2014;CBC 30 Central;1.JPG	641	2677	SC	SC	73	MA	11	TA	6	CB	4	CS	3
253	Belize;2014;CBC 30 Central;1.JPG	639	3472	CB	CB	90	SC	4	*SHAD	2	SP	2	TA	1
254	Belize;2014;CBC 30 Central;1.JPG	764	570	CB	SC	87	CB	7	SP	2	TA	1	*SHAD	1
255	Belize;2014;CBC 30 Central;1.JPG	1149	1362	CB	CB	51	SU	15	SP	14	SC	4	*SHAD	4
256	Belize;2014;CBC 30 Central;1.JPG	1064	2092	MA	MA	51	TA	18	CB	13	SC	8	SU	5
257	Belize;2014;CBC 30 Central;1.JPG	1132	2331	*SHAD	MA	41	CS	33	CB	13	TA	4	SP	4
258	Belize;2014;CBC 30 Central;1.JPG	1342	791	SC	SC	71	CB	15	MA	4	TA	4	CS	3
259	Belize;2014;CBC 30 Central;1.JPG	1275	998	CB	SC	39	CB	34	CS	10	*SHAD	4	SP	4
260	Belize;2014;CBC 30 Central;1.JPG	1644	1106	CS	CB	54	CS	19	SC	17	TA	4	MA	2
261	Belize;2014;CBC 30 Central;1.JPG	1670	1679	*SHAD	SC	61	MA	28	TA	3	SP	2	CS	2
262	Belize;2014;CBC 30 Central;1.JPG	1432	2702	SC	SC	65	MA	16	CB	7	CS	5	TA	4
263	Belize;2014;CBC 30 Central;1.JPG	1695	2654	TA	SC	65	TA	15	MA	13	CS	3	CB	2
264	Belize;2014;CBC 30 Central;1.JPG	1456	3694	*SHAD	MA	43	SC	23	CB	15	TA	8	SP	4
265	Belize;2014;CBC 30 Central;1.JPG	2179	1394	SC	SC	68	MA	15	CB	5	SP	5	TA	3
266	Belize;2014;CBC 30 Central;1.JPG	1775	2931	SC	MA	55	SC	30	TA	8	CS	2	CB	2
267	Belize;2014;CBC 30 Central;1.JPG	2173	2563	CS	SC	72	TA	9	CS	5	CB	5	MA	3
268	Belize;2014;CBC 30 Central;1.JPG	1900	2524	CS	SC	70	CS	12	MA	6	CB	6	TA	2
269	Belize;2014;CBC 30 Central;1.JPG	2118	3566	CS	SC	38	CB	16	MA	14	CS	11	SP	9
270	Belize;2014;CBC 30 Central;1.JPG	2179	3467	CS	SC	67	CS	15	TA	5	CB	4	MA	3
271	Belize;2014;CBC 30 Central;1.JPG	1906	3582	CS	SC	46	CS	13	TA	10	SP	10	MA	10
272	Belize;2014;CBC 30 Central;1.JPG	1823	3315	CS	CS	44	SC	25	CB	10	SP	9	*SHAD	4
273	Belize;2014;CBC 30 Central;1.JPG	2247	1558	SP	CB	43	MA	37	TA	7	SC	7	SP	3
274	Belize;2014;CBC 30 Central;1.JPG	2720	1238	CB	CB	84	SP	8	SC	6	*SHAD	1	CNCAZ	0
275	Belize;2014;CBC 30 Central;1.JPG	2409	2086	SC	SC	54	CS	17	TA	11	CB	9	MA	5
276	Belize;2014;CBC 30 Central;20.JPG	234	940	CS	CS	56	MA	15	TA	13	SC	7	CB	3
277	Belize;2014;CBC 30 Central;20.JPG	486	386	SC	SC	79	CB	8	CS	7	SP	1	*SHAD	1
278	Belize;2014;CBC 30 Central;20.JPG	462	804	MA	CS	73	SC	11	MA	5	TA	3	CB	2
279	Belize;2014;CBC 30 Central;20.JPG	329	1156	CS	CS	42	CB	30	SC	12	TA	7	MA	3
280	Belize;2014;CBC 30 Central;20.JPG	930	2075	SC	SC	73	TA	10	MA	8	CB	4	CS	2
281	Belize;2014;CBC 30 Central;20.JPG	841	3710	SC	SC	78	MA	6	CS	5	CB	4	TA	3
282	Belize;2014;CBC 30 Central;20.JPG	859	3455	SC	SC	68	MA	10	TA	7	CB	6	CS	6
283	Belize;2014;CBC 30 Central;20.JPG	643	3919	SC	SC	81	TA	8	CS	3	MA	3	SP	2
284	Belize;2014;CBC 30 Central;20.JPG	1173	346	SU	SC	51	CS	18	CB	16	TA	7	MA	3
285	Belize;2014;CBC 30 Central;20.JPG	1213	1033	CS	CS	63	CB	31	TA	3	SP	1	*SHAD	1
286	Belize;2014;CBC 30 Central;20.JPG	1508	3142	SC	SC	77	CB	9	CS	5	TA	4	SP	2
287	Belize;2014;CBC 30 Central;20.JPG	1385	2482	CNHYC	MA	51	CS	27	CB	12	SP	5	TA	2
288	Belize;2014;CBC 30 Central;20.JPG	1205	3463	SC	SC	60	CB	27	SP	6	TA	2	CS	2
289	Belize;2014;CBC 30 Central;20.JPG	2038	610	SC	SC	71	CB	12	TA	5	MA	5	CS	3
290	Belize;2014;CBC 30 Central;20.JPG	1961	1512	MA	MA	71	SC	9	TA	8	CS	5	CB	3
291	Belize;2014;CBC 30 Central;20.JPG	1816	1185	CS	CS	80	CB	12	TA	3	SP	2	*SHAD	1
292	Belize;2014;CBC 30 Central;20.JPG	1812	1398	CS	CS	64	MA	17	TA	11	SP	2	CB	2
293	Belize;2014;CBC 30 Central;20.JPG	1599	2437	CS	CS	53	CB	38	SP	3	MA	3	*SHAD	1
294	Belize;2014;CBC 30 Central;20.JPG	1700	2550	CB	CB	69	MA	12	CS	10	SP	4	SC	2
295	Belize;2014;CBC 30 Central;20.JPG	1867	2782	CB	CB	48	MA	37	TA	5	SP	3	SC	2
296	Belize;2014;CBC 30 Central;20.JPG	1794	2794	CB	CB	53	SC	18	MA	17	TA	4	SP	4
297	Belize;2014;CBC 30 Central;20.JPG	1699	3303	CS	CS	38	SC	27	MA	23	SP	4	TA	3
298	Belize;2014;CBC 30 Central;20.JPG	2386	487	SC	MA	38	SC	33	CB	15	TA	6	SP	3
299	Belize;2014;CBC 30 Central;20.JPG	2171	2324	SU	SC	73	CB	10	CS	6	TA	6	MA	4
300	Belize;2014;CBC 30 Central;20.JPG	2308	2557	SU	SU	80	SC	11	MA	3	*SHAD	1	TA	1
301	Belize;2014;CBC 30 Central;21.JPG	589	742	SC		NA		NA		NA		NA		NA
302	Belize;2014;CBC 30 Central;21.JPG	300	226	SC		NA		NA		NA		NA		NA
303	Belize;2014;CBC 30 Central;21.JPG	376	1792	SC		NA		NA		NA		NA		NA
304	Belize;2014;CBC 30 Central;21.JPG	586	2193	SC		NA		NA		NA		NA		NA
305	Belize;2014;CBC 30 Central;21.JPG	496	2532	SC		NA		NA		NA		NA		NA
306	Belize;2014;CBC 30 Central;21.JPG	1052	854	SC		NA		NA		NA		NA		NA
307	Belize;2014;CBC 30 Central;21.JPG	1078	550	SC		NA		NA		NA		NA		NA
308	Belize;2014;CBC 30 Central;21.JPG	767	1211	CB		NA		NA		NA		NA		NA
309	Belize;2014;CBC 30 Central;21.JPG	887	1597	CB		NA		NA		NA		NA		NA
310	Belize;2014;CBC 30 Central;21.JPG	885	2313	SC		NA		NA		NA		NA		NA
311	Belize;2014;CBC 30 Central;21.JPG	835	2727	SC		NA		NA		NA		NA		NA
312	Belize;2014;CBC 30 Central;21.JPG	1132	2171	SC		NA		NA		NA		NA		NA
313	Belize;2014;CBC 30 Central;21.JPG	1520	3406	MA		NA		NA		NA		NA		NA
314	Belize;2014;CBC 30 Central;21.JPG	1537	3592	SC		NA		NA		NA		NA		NA
315	Belize;2014;CBC 30 Central;21.JPG	1865	608	SC		NA		NA		NA		NA		NA
316	Belize;2014;CBC 30 Central;21.JPG	1700	1916	SC		NA		NA		NA		NA		NA
317	Belize;2014;CBC 30 Central;21.JPG	1839	3449	CB		NA		NA		NA		NA		NA
318	Belize;2014;CBC 30 Central;21.JPG	1610	3337	TA		NA		NA		NA		NA		NA
319	Belize;2014;CBC 30 Central;21.JPG	2207	332	CB		NA		NA		NA		NA		NA
320	Belize;2014;CBC 30 Central;21.JPG	2115	2106	CB		NA		NA		NA		NA		NA
321	Belize;2014;CBC 30 Central;21.JPG	2441	2273	CB		NA		NA		NA		NA		NA
322	Belize;2014;CBC 30 Central;21.JPG	2199	2921	MA		NA		NA		NA		NA		NA
323	Belize;2014;CBC 30 Central;21.JPG	2387	3499	MA		NA		NA		NA		NA		NA
324	Belize;2014;CBC 30 Central;21.JPG	2370	3747	*SHAD		NA		NA		NA		NA		NA
325	Belize;2014;CBC 30 Central;21.JPG	2476	3836	CS		NA		NA		NA		NA		NA
326	Belize;2014;CBC 30 Central;22.JPG	584	450	MA		NA		NA		NA		NA		NA
327	Belize;2014;CBC 30 Central;22.JPG	311	2253	CB		NA		NA		NA		NA		NA
328	Belize;2014;CBC 30 Central;22.JPG	145	2471	SU		NA		NA		NA		NA		NA
329	Belize;2014;CBC 30 Central;22.JPG	838	573	SC		NA		NA		NA		NA		NA
330	Belize;2014;CBC 30 Central;22.JPG	797	1142	SU		NA		NA		NA		NA		NA
331	Belize;2014;CBC 30 Central;22.JPG	616	1072	SC		NA		NA		NA		NA		NA
332	Belize;2014;CBC 30 Central;22.JPG	779	3030	SC		NA		NA		NA		NA		NA
333	Belize;2014;CBC 30 Central;22.JPG	665	2486	SC		NA		NA		NA		NA		NA
334	Belize;2014;CBC 30 Central;22.JPG	748	3218	SC		NA		NA		NA		NA		NA
335	Belize;2014;CBC 30 Central;22.JPG	838	3363	SC		NA		NA		NA		NA		NA
336	Belize;2014;CBC 30 Central;22.JPG	1310	318	MA		NA		NA		NA		NA		NA
337	Belize;2014;CBC 30 Central;22.JPG	1447	3073	SC		NA		NA		NA		NA		NA
338	Belize;2014;CBC 30 Central;22.JPG	1460	2881	SC		NA		NA		NA		NA		NA
339	Belize;2014;CBC 30 Central;22.JPG	1417	3639	SC		NA		NA		NA		NA		NA
340	Belize;2014;CBC 30 Central;22.JPG	1519	3705	SC		NA		NA		NA		NA		NA
341	Belize;2014;CBC 30 Central;22.JPG	1919	720	SC		NA		NA		NA		NA		NA
342	Belize;2014;CBC 30 Central;22.JPG	1687	251	MA		NA		NA		NA		NA		NA
343	Belize;2014;CBC 30 Central;22.JPG	1987	1082	SC		NA		NA		NA		NA		NA
344	Belize;2014;CBC 30 Central;22.JPG	1796	3563	SU		NA		NA		NA		NA		NA
345	Belize;2014;CBC 30 Central;22.JPG	1545	3240	SC		NA		NA		NA		NA		NA
346	Belize;2014;CBC 30 Central;22.JPG	2084	1124	SC		NA		NA		NA		NA		NA
347	Belize;2014;CBC 30 Central;22.JPG	2106	2361	TA		NA		NA		NA		NA		NA
348	Belize;2014;CBC 30 Central;22.JPG	2449	1729	SC		NA		NA		NA		NA		NA
349	Belize;2014;CBC 30 Central;22.JPG	2128	1875	SC		NA		NA		NA		NA		NA
350	Belize;2014;CBC 30 Central;22.JPG	2292	3613	SC		NA		NA		NA		NA		NA
351	Belize;2014;CBC 30 Central;23.JPG	548	1249	TA	SC	46	MA	23	CS	10	CB	9	TA	7
352	Belize;2014;CBC 30 Central;23.JPG	452	1914	CB	CB	46	MA	18	SP	16	CS	7	SC	6
353	Belize;2014;CBC 30 Central;23.JPG	326	2723	SC	SC	78	CB	6	TA	5	CS	4	MA	4
354	Belize;2014;CBC 30 Central;23.JPG	466	2585	MA	MA	70	TA	19	SC	6	CS	2	*SHAD	1
355	Belize;2014;CBC 30 Central;23.JPG	558	3587	SC	SC	69	MA	11	TA	10	CS	5	CB	3
356	Belize;2014;CBC 30 Central;23.JPG	920	848	MA	MA	54	SC	18	CS	13	TA	9	SP	2
357	Belize;2014;CBC 30 Central;23.JPG	831	386	SC	SC	83	CS	4	CB	3	TA	3	MA	3
358	Belize;2014;CBC 30 Central;23.JPG	833	2636	*SHAD	CS	34	MA	31	TA	15	SC	9	CB	6
359	Belize;2014;CBC 30 Central;23.JPG	1294	558	CS	MA	43	CS	37	SP	12	CNCAZ	2	CB	2
360	Belize;2014;CBC 30 Central;23.JPG	1095	2158	CS	CS	86	CB	4	TA	3	SP	3	*SHAD	1
361	Belize;2014;CBC 30 Central;23.JPG	1248	2814	CB	SC	60	MA	28	TA	4	CB	4	SP	2
362	Belize;2014;CBC 30 Central;23.JPG	1201	2758	CB	MA	40	CB	30	SC	18	TA	4	SP	4
363	Belize;2014;CBC 30 Central;23.JPG	1043	3216	MA	MA	70	SC	12	TA	9	SP	4	CB	2
364	Belize;2014;CBC 30 Central;23.JPG	1197	3162	SC	SC	78	MA	7	TA	7	SP	3	CB	2
365	Belize;2014;CBC 30 Central;23.JPG	1333	3578	MA	MA	39	SC	35	TA	18	CB	3	SP	2
366	Belize;2014;CBC 30 Central;23.JPG	1489	367	SC	SC	84	CB	6	MA	3	TA	3	*SHAD	1
367	Belize;2014;CBC 30 Central;23.JPG	1669	1932	MA	SC	53	MA	30	TA	11	CB	1	SP	1
368	Belize;2014;CBC 30 Central;23.JPG	1864	2778	MA	MA	68	CB	10	SC	6	SP	6	TA	5
369	Belize;2014;CBC 30 Central;23.JPG	1802	2576	MA	MA	60	TA	18	SC	10	SP	4	CB	4
370	Belize;2014;CBC 30 Central;23.JPG	1822	2590	MA	MA	49	SC	16	TA	16	CB	8	SP	4
371	Belize;2014;CBC 30 Central;23.JPG	2364	301	SC	SC	75	MA	8	TA	6	CB	5	CS	3
372	Belize;2014;CBC 30 Central;23.JPG	2167	1140	SC	SC	73	TA	8	CB	8	CS	6	MA	2
373	Belize;2014;CBC 30 Central;23.JPG	2227	1448	TA	SC	37	MA	26	CB	19	CS	6	TA	5
374	Belize;2014;CBC 30 Central;23.JPG	2147	2200	MA	MA	69	SC	12	TA	8	CB	3	SU	3
375	Belize;2014;CBC 30 Central;23.JPG	2232	2669	MA	MA	72	TA	8	SC	7	CS	6	CB	3
376	Belize;2014;CBC 30 Central;24.JPG	308	1198	CB		NA		NA		NA		NA		NA
377	Belize;2014;CBC 30 Central;24.JPG	244	1440	CB		NA		NA		NA		NA		NA
378	Belize;2014;CBC 30 Central;24.JPG	184	1766	CB		NA		NA		NA		NA		NA
379	Belize;2014;CBC 30 Central;24.JPG	385	2823	CB		NA		NA		NA		NA		NA
380	Belize;2014;CBC 30 Central;24.JPG	1045	1845	CS		NA		NA		NA		NA		NA
381	Belize;2014;CBC 30 Central;24.JPG	763	2602	CB		NA		NA		NA		NA		NA
382	Belize;2014;CBC 30 Central;24.JPG	671	3182	CB		NA		NA		NA		NA		NA
383	Belize;2014;CBC 30 Central;24.JPG	1294	1365	MA		NA		NA		NA		NA		NA
384	Belize;2014;CBC 30 Central;24.JPG	1436	2092	CB		NA		NA		NA		NA		NA
385	Belize;2014;CBC 30 Central;24.JPG	1566	2252	CB		NA		NA		NA		NA		NA
386	Belize;2014;CBC 30 Central;24.JPG	1387	2821	CB		NA		NA		NA		NA		NA
387	Belize;2014;CBC 30 Central;24.JPG	2040	536	MA		NA		NA		NA		NA		NA
388	Belize;2014;CBC 30 Central;24.JPG	1833	762	CNHYC		NA		NA		NA		NA		NA
389	Belize;2014;CBC 30 Central;24.JPG	1847	1439	MA		NA		NA		NA		NA		NA
390	Belize;2014;CBC 30 Central;24.JPG	1805	1323	MA		NA		NA		NA		NA		NA
391	Belize;2014;CBC 30 Central;24.JPG	1770	1201	MA		NA		NA		NA		NA		NA
392	Belize;2014;CBC 30 Central;24.JPG	2075	1439	CS		NA		NA		NA		NA		NA
393	Belize;2014;CBC 30 Central;24.JPG	1664	1120	MA		NA		NA		NA		NA		NA
394	Belize;2014;CBC 30 Central;24.JPG	1784	1058	MA		NA		NA		NA		NA		NA
395	Belize;2014;CBC 30 Central;24.JPG	1895	2485	TA		NA		NA		NA		NA		NA
396	Belize;2014;CBC 30 Central;24.JPG	2102	2445	MA		NA		NA		NA		NA		NA
397	Belize;2014;CBC 30 Central;24.JPG	2002	2677	CS		NA		NA		NA		NA		NA
398	Belize;2014;CBC 30 Central;24.JPG	1712	3803	SU		NA		NA		NA		NA		NA
399	Belize;2014;CBC 30 Central;24.JPG	1893	3527	CB		NA		NA		NA		NA		NA
400	Belize;2014;CBC 30 Central;24.JPG	2266	1934	SC		NA		NA		NA		NA		NA
401	Belize;2014;CBC 30 Central;25.JPG	360	519	CB	CB	89	SP	5	SC	3	*SHAD	2	TA	1
402	Belize;2014;CBC 30 Central;25.JPG	288	2086	CB	CB	77	SC	11	SP	4	TA	3	*SHAD	3
403	Belize;2014;CBC 30 Central;25.JPG	155	3143	CB	SC	47	CB	26	MA	16	TA	5	SP	2
404	Belize;2014;CBC 30 Central;25.JPG	550	3388	CB	CB	61	SC	26	TA	5	SP	3	CS	2
405	Belize;2014;CBC 30 Central;25.JPG	279	3891	CB	SC	51	CB	17	CS	10	TA	9	MA	7
406	Belize;2014;CBC 30 Central;25.JPG	778	616	*SHAD	SC	44	MA	25	TA	21	CS	4	CB	3
407	Belize;2014;CBC 30 Central;25.JPG	852	846	MA	MA	65	SC	13	TA	13	CB	3	SP	2
408	Belize;2014;CBC 30 Central;25.JPG	728	1281	CB	CB	84	SC	7	SP	5	TA	1	*SHAD	1
409	Belize;2014;CBC 30 Central;25.JPG	1056	2575	SC	SC	76	CB	9	TA	6	CS	5	SP	2
410	Belize;2014;CBC 30 Central;25.JPG	1157	1841	SC	SC	74	CB	10	TA	9	MA	4	CS	1
411	Belize;2014;CBC 30 Central;25.JPG	997	3946	SC	SC	79	TA	7	CB	5	CS	3	SP	2
412	Belize;2014;CBC 30 Central;25.JPG	1498	1411	CNCAZ	SC	35	CS	28	MA	16	TA	10	CB	8
413	Belize;2014;CBC 30 Central;25.JPG	1528	2079	TA	TA	39	MA	26	SC	20	SU	6	CB	5
414	Belize;2014;CBC 30 Central;25.JPG	1600	3262	SC	SC	87	CS	4	TA	3	MA	1	SP	1
415	Belize;2014;CBC 30 Central;25.JPG	1409	3302	TA	SC	42	TA	40	MA	7	CS	4	CB	3
416	Belize;2014;CBC 30 Central;25.JPG	2109	322	SC	SC	86	TA	4	CB	3	CS	2	MA	2
417	Belize;2014;CBC 30 Central;25.JPG	2011	1606	SU	SU	87	TA	4	CS	3	SP	3	*SHAD	1
418	Belize;2014;CBC 30 Central;25.JPG	2111	2053	SU	SU	45	SC	34	CS	9	TA	6	SP	2
419	Belize;2014;CBC 30 Central;25.JPG	1858	1877	SU	SC	69	SU	13	CS	6	TA	5	SP	3
420	Belize;2014;CBC 30 Central;25.JPG	1827	3728	SC	SC	85	CS	4	CB	4	TA	3	*SHAD	1
421	Belize;2014;CBC 30 Central;25.JPG	2543	1323	SC	SC	81	TA	6	CS	6	CB	2	MA	2
422	Belize;2014;CBC 30 Central;25.JPG	2403	1071	SU	SU	71	SC	19	CS	3	TA	2	SP	1
423	Belize;2014;CBC 30 Central;25.JPG	2287	3282	SC	SC	84	TA	6	CS	4	CB	2	*SHAD	1
424	Belize;2014;CBC 30 Central;25.JPG	2398	3287	SC	SC	79	CS	7	TA	6	MA	3	CB	2
425	Belize;2014;CBC 30 Central;25.JPG	2385	3568	SC	SC	67	CS	11	CB	7	MA	6	TA	4
426	Belize;2014;CBC 30 Central;26.JPG	245	419	CB	CB	82	SP	9	SC	5	MA	1	*SHAD	1
427	Belize;2014;CBC 30 Central;26.JPG	434	770	CB	SC	60	CB	26	CS	5	SP	4	TA	2
428	Belize;2014;CBC 30 Central;26.JPG	188	1282	SC	SC	66	TA	24	CB	3	MA	3	CS	2
429	Belize;2014;CBC 30 Central;26.JPG	191	2885	CB	SC	56	CB	22	CS	11	MA	4	*SHAD	2
430	Belize;2014;CBC 30 Central;26.JPG	311	3092	CB	CB	67	SC	26	SP	4	CS	1	*SHAD	1
431	Belize;2014;CBC 30 Central;26.JPG	320	2851	CB	CB	78	SC	13	SP	6	CS	1	*SHAD	1
432	Belize;2014;CBC 30 Central;26.JPG	317	3175	CB	CB	50	SC	46	SP	2	*SHAD	1	CS	0
433	Belize;2014;CBC 30 Central;26.JPG	302	3377	SC	SC	57	CB	35	CS	3	TA	2	SP	1
434	Belize;2014;CBC 30 Central;26.JPG	571	3774	CB	CB	57	SC	34	SP	3	*SHAD	2	CS	2
435	Belize;2014;CBC 30 Central;26.JPG	1011	588	MA	SC	60	TA	18	CB	13	MA	5	CS	1
436	Belize;2014;CBC 30 Central;26.JPG	966	785	MA	MA	72	TA	7	SC	6	CB	5	CS	4
437	Belize;2014;CBC 30 Central;26.JPG	696	2110	CB	CB	65	SC	29	SP	3	*SHAD	1	CNCAZ	0
438	Belize;2014;CBC 30 Central;26.JPG	768	2612	CB	CB	81	SC	14	SP	2	*SHAD	1	TA	1
439	Belize;2014;CBC 30 Central;26.JPG	880	3765	SC	SC	60	CB	26	CS	4	TA	4	MA	2
440	Belize;2014;CBC 30 Central;26.JPG	1450	2300	CB	CB	82	SP	8	SC	6	*SHAD	1	SU	1
441	Belize;2014;CBC 30 Central;26.JPG	1453	2613	CB	CB	67	SC	25	SP	4	*SHAD	1	MA	1
442	Belize;2014;CBC 30 Central;26.JPG	1875	591	CB	CB	70	SC	23	SP	5	TA	1	*SHAD	1
443	Belize;2014;CBC 30 Central;26.JPG	1884	467	CB	CB	66	SC	18	SP	9	*SHAD	3	TA	2
444	Belize;2014;CBC 30 Central;26.JPG	1707	1305	MA	MA	31	SC	24	TA	20	CS	11	CB	8
445	Belize;2014;CBC 30 Central;26.JPG	1654	2412	CB	CB	63	SC	30	SP	3	*SHAD	2	CS	1
446	Belize;2014;CBC 30 Central;26.JPG	1997	2891	CB	CB	61	SC	32	SP	2	CS	1	*SHAD	1
447	Belize;2014;CBC 30 Central;26.JPG	1981	3195	SC	SC	74	CB	16	CS	4	TA	2	*SHAD	1
448	Belize;2014;CBC 30 Central;26.JPG	1599	3639	CB	CB	45	SC	41	CS	5	SP	4	*SHAD	2
449	Belize;2014;CBC 30 Central;26.JPG	2391	1880	SC	SC	56	CB	13	MA	10	TA	10	CS	5
450	Belize;2014;CBC 30 Central;26.JPG	2050	2652	SC	SC	72	CB	11	CS	8	TA	4	*SHAD	2
451	Belize;2014;CBC 30 Central;27.JPG	519	567	CB		NA		NA		NA		NA		NA
452	Belize;2014;CBC 30 Central;27.JPG	273	1228	CS		NA		NA		NA		NA		NA
453	Belize;2014;CBC 30 Central;27.JPG	295	1603	SC		NA		NA		NA		NA		NA
454	Belize;2014;CBC 30 Central;27.JPG	165	1379	SC		NA		NA		NA		NA		NA
455	Belize;2014;CBC 30 Central;27.JPG	265	1797	SC		NA		NA		NA		NA		NA
456	Belize;2014;CBC 30 Central;27.JPG	348	2659	CB		NA		NA		NA		NA		NA
457	Belize;2014;CBC 30 Central;27.JPG	416	2396	SC		NA		NA		NA		NA		NA
458	Belize;2014;CBC 30 Central;27.JPG	333	2602	CB		NA		NA		NA		NA		NA
459	Belize;2014;CBC 30 Central;27.JPG	341	3739	CB		NA		NA		NA		NA		NA
460	Belize;2014;CBC 30 Central;27.JPG	206	3467	SC		NA		NA		NA		NA		NA
461	Belize;2014;CBC 30 Central;27.JPG	1063	2560	CB		NA		NA		NA		NA		NA
462	Belize;2014;CBC 30 Central;27.JPG	1039	2718	SC		NA		NA		NA		NA		NA
463	Belize;2014;CBC 30 Central;27.JPG	656	3286	MA		NA		NA		NA		NA		NA
464	Belize;2014;CBC 30 Central;27.JPG	1491	926	SC		NA		NA		NA		NA		NA
465	Belize;2014;CBC 30 Central;27.JPG	1223	2116	CB		NA		NA		NA		NA		NA
466	Belize;2014;CBC 30 Central;27.JPG	1305	2393	SC		NA		NA		NA		NA		NA
467	Belize;2014;CBC 30 Central;27.JPG	1960	655	CB		NA		NA		NA		NA		NA
468	Belize;2014;CBC 30 Central;27.JPG	1676	1242	SC		NA		NA		NA		NA		NA
469	Belize;2014;CBC 30 Central;27.JPG	1575	2359	SC		NA		NA		NA		NA		NA
470	Belize;2014;CBC 30 Central;27.JPG	1854	3234	MA		NA		NA		NA		NA		NA
471	Belize;2014;CBC 30 Central;27.JPG	2311	1607	SC		NA		NA		NA		NA		NA
472	Belize;2014;CBC 30 Central;27.JPG	2310	2096	CB		NA		NA		NA		NA		NA
473	Belize;2014;CBC 30 Central;27.JPG	2294	2593	CB		NA		NA		NA		NA		NA
474	Belize;2014;CBC 30 Central;27.JPG	2271	3504	CS		NA		NA		NA		NA		NA
475	Belize;2014;CBC 30 Central;27.JPG	2302	3228	SC		NA		NA		NA		NA		NA
476	Belize;2014;CBC 30 Central;28.JPG	294	218	SC		NA		NA		NA		NA		NA
477	Belize;2014;CBC 30 Central;28.JPG	401	2246	CS		NA		NA		NA		NA		NA
478	Belize;2014;CBC 30 Central;28.JPG	306	2128	CS		NA		NA		NA		NA		NA
479	Belize;2014;CBC 30 Central;28.JPG	257	2048	CS		NA		NA		NA		NA		NA
480	Belize;2014;CBC 30 Central;28.JPG	601	2740	CS		NA		NA		NA		NA		NA
481	Belize;2014;CBC 30 Central;28.JPG	977	1349	CS		NA		NA		NA		NA		NA
482	Belize;2014;CBC 30 Central;28.JPG	885	2696	CS		NA		NA		NA		NA		NA
483	Belize;2014;CBC 30 Central;28.JPG	877	3003	MA		NA		NA		NA		NA		NA
484	Belize;2014;CBC 30 Central;28.JPG	1632	1036	SC		NA		NA		NA		NA		NA
485	Belize;2014;CBC 30 Central;28.JPG	1499	944	MA		NA		NA		NA		NA		NA
486	Belize;2014;CBC 30 Central;28.JPG	1499	1295	MA		NA		NA		NA		NA		NA
487	Belize;2014;CBC 30 Central;28.JPG	1326	2030	CS		NA		NA		NA		NA		NA
488	Belize;2014;CBC 30 Central;28.JPG	1309	1786	CS		NA		NA		NA		NA		NA
489	Belize;2014;CBC 30 Central;28.JPG	1381	2829	CS		NA		NA		NA		NA		NA
490	Belize;2014;CBC 30 Central;28.JPG	1460	3526	CB		NA		NA		NA		NA		NA
491	Belize;2014;CBC 30 Central;28.JPG	1552	3496	CB		NA		NA		NA		NA		NA
492	Belize;2014;CBC 30 Central;28.JPG	1791	1256	TA		NA		NA		NA		NA		NA
493	Belize;2014;CBC 30 Central;28.JPG	2083	912	CS		NA		NA		NA		NA		NA
494	Belize;2014;CBC 30 Central;28.JPG	2097	1577	MA		NA		NA		NA		NA		NA
495	Belize;2014;CBC 30 Central;28.JPG	1724	2539	MA		NA		NA		NA		NA		NA
496	Belize;2014;CBC 30 Central;28.JPG	2104	2601	SP		NA		NA		NA		NA		NA
497	Belize;2014;CBC 30 Central;28.JPG	2109	3347	SC		NA		NA		NA		NA		NA
498	Belize;2014;CBC 30 Central;28.JPG	2398	975	MA		NA		NA		NA		NA		NA
499	Belize;2014;CBC 30 Central;28.JPG	2383	2396	SC		NA		NA		NA		NA		NA
500	Belize;2014;CBC 30 Central;28.JPG	2571	3546	SC		NA		NA		NA		NA		NA
501	Belize;2014;CBC 30 Central;29.JPG	356	763	SC	SC	65	TA	22	MA	5	CS	2	CB	2
502	Belize;2014;CBC 30 Central;29.JPG	137	1083	SC	SC	72	MA	7	TA	6	CS	6	CB	5
503	Belize;2014;CBC 30 Central;29.JPG	276	1154	SC	SC	65	TA	12	MA	9	CS	5	CB	3
504	Belize;2014;CBC 30 Central;29.JPG	580	1491	CB	CB	42	MA	32	SP	17	SC	4	*SHAD	2
505	Belize;2014;CBC 30 Central;29.JPG	472	2979	SU	SC	32	MA	30	CB	24	TA	6	SP	3
506	Belize;2014;CBC 30 Central;29.JPG	324	3032	SU	SC	33	TA	20	CS	20	MA	10	CB	9
507	Belize;2014;CBC 30 Central;29.JPG	403	3061	SC	SC	65	TA	15	CB	7	MA	6	CS	4
508	Belize;2014;CBC 30 Central;29.JPG	312	3326	CB	CB	73	MA	8	SC	6	SP	5	TA	3
509	Belize;2014;CBC 30 Central;29.JPG	1028	1367	SC	SC	79	TA	8	CB	5	MA	3	CS	2
510	Belize;2014;CBC 30 Central;29.JPG	849	2016	CB	CB	30	SC	20	SU	16	TA	12	CS	8
511	Belize;2014;CBC 30 Central;29.JPG	635	3242	SU	SC	19	CB	19	SU	15	CS	14	SP	11
512	Belize;2014;CBC 30 Central;29.JPG	1165	224	MA	MA	80	TA	9	SC	4	SP	4	*SHAD	1
513	Belize;2014;CBC 30 Central;29.JPG	1352	384	SC	SC	72	TA	18	CB	3	MA	2	CS	1
514	Belize;2014;CBC 30 Central;29.JPG	1112	842	SC	SC	69	CB	12	TA	7	SU	4	CS	3
515	Belize;2014;CBC 30 Central;29.JPG	1216	1959	CB	CB	71	SU	13	CS	8	SP	2	*SHAD	2
516	Belize;2014;CBC 30 Central;29.JPG	1854	906	SC	SC	49	MA	32	TA	10	CB	5	*SHAD	1
517	Belize;2014;CBC 30 Central;29.JPG	1918	1332	SC	CB	50	CS	19	TA	13	MA	9	SC	3
518	Belize;2014;CBC 30 Central;29.JPG	1591	1275	SU	SU	66	SC	22	MA	4	CS	2	TA	2
519	Belize;2014;CBC 30 Central;29.JPG	1835	1561	SC	SC	47	SU	42	TA	3	CB	2	CS	2
520	Belize;2014;CBC 30 Central;29.JPG	1627	2435	SC	SC	85	CB	5	SU	4	TA	2	*SHAD	1
521	Belize;2014;CBC 30 Central;29.JPG	1745	3172	CS	SC	43	CS	21	CB	19	TA	11	MA	3
522	Belize;2014;CBC 30 Central;29.JPG	2131	758	SC	SC	41	MA	38	TA	8	CB	4	CS	4
523	Belize;2014;CBC 30 Central;29.JPG	2238	1037	CS	CS	22	SC	21	SU	20	CB	17	TA	10
524	Belize;2014;CBC 30 Central;29.JPG	2070	2003	SC	SC	71	CB	14	TA	6	MA	3	CS	2
525	Belize;2014;CBC 30 Central;29.JPG	2362	2234	SC	SC	74	CB	10	TA	8	CS	4	SU	1
526	Belize;2014;CBC 30 Central;2.JPG	470	371	SC	SC	84	SP	6	CB	3	SU	2	CS	2
527	Belize;2014;CBC 30 Central;2.JPG	129	1357	CB	CB	67	MA	17	SP	5	CS	4	TA	4
528	Belize;2014;CBC 30 Central;2.JPG	166	2708	CB	CB	50	CS	27	SP	11	MA	7	TA	3
529	Belize;2014;CBC 30 Central;2.JPG	227	3042	MA	MA	49	SC	18	TA	16	CS	8	CB	5
530	Belize;2014;CBC 30 Central;2.JPG	508	3537	SC	MA	41	TA	29	SC	23	CB	2	CS	2
531	Belize;2014;CBC 30 Central;2.JPG	989	303	SU	SU	84	SC	7	CS	2	SP	2	*SHAD	1
532	Belize;2014;CBC 30 Central;2.JPG	848	588	SU	SU	46	SC	43	SP	3	CS	3	TA	2
533	Belize;2014;CBC 30 Central;2.JPG	991	1292	CS	CS	70	CB	21	SP	5	TA	2	*SHAD	2
534	Belize;2014;CBC 30 Central;2.JPG	934	1722	CB	CB	81	SP	8	SU	3	MA	2	CS	2
535	Belize;2014;CBC 30 Central;2.JPG	802	2855	MA	MA	58	SC	10	TA	9	CS	8	CB	6
536	Belize;2014;CBC 30 Central;2.JPG	915	3606	CB	CB	84	SC	6	SP	5	*SHAD	2	TA	2
537	Belize;2014;CBC 30 Central;2.JPG	1376	757	CB	CB	32	SC	24	SP	17	CS	10	SU	7
538	Belize;2014;CBC 30 Central;2.JPG	1404	2725	TA	TA	39	SC	25	MA	24	CS	7	*SHAD	2
539	Belize;2014;CBC 30 Central;2.JPG	1827	681	SU	SU	75	SC	12	CS	4	SP	3	TA	2
540	Belize;2014;CBC 30 Central;2.JPG	1535	405	SU	SU	68	SC	19	CS	4	SP	2	TA	2
541	Belize;2014;CBC 30 Central;2.JPG	1769	1518	CB	CB	74	SC	18	SP	4	CNCAZ	1	*SHAD	1
542	Belize;2014;CBC 30 Central;2.JPG	1568	1097	CS	MA	41	CB	26	CS	11	SC	6	SP	6
543	Belize;2014;CBC 30 Central;2.JPG	1616	1944	SC	MA	39	SC	27	TA	15	CB	14	*SHAD	1
544	Belize;2014;CBC 30 Central;2.JPG	1719	1739	CB	CB	77	SC	8	SP	4	TA	4	MA	2
545	Belize;2014;CBC 30 Central;2.JPG	1665	2154	SC	SC	57	MA	16	TA	14	CB	5	CS	3
546	Belize;2014;CBC 30 Central;2.JPG	1702	1916	MA	MA	71	TA	10	CB	9	SC	4	CS	3
547	Belize;2014;CBC 30 Central;2.JPG	1653	2685	SC	SC	75	CS	7	CB	6	SU	3	TA	3
548	Belize;2014;CBC 30 Central;2.JPG	2160	1402	CB	CB	88	SP	6	MA	2	CNCAZ	1	*SHAD	1
549	Belize;2014;CBC 30 Central;2.JPG	1937	2201	SC	MA	45	SC	34	TA	13	CS	3	CB	2
550	Belize;2014;CBC 30 Central;2.JPG	2028	1698	CB	CB	89	SP	8	*SHAD	1	CNCAZ	0	TA	0
551	Belize;2014;CBC 30 Central;30.JPG	343	571	SC	SC	46	TA	19	CB	16	MA	11	SU	3
552	Belize;2014;CBC 30 Central;30.JPG	536	2358	CB	CB	75	SP	17	SC	3	MA	2	*SHAD	2
553	Belize;2014;CBC 30 Central;30.JPG	1104	2182	SC	SC	48	TA	21	MA	20	CS	4	CB	3
554	Belize;2014;CBC 30 Central;30.JPG	780	3129	MA	MA	35	SC	26	CS	13	TA	12	SP	7
555	Belize;2014;CBC 30 Central;30.JPG	948	3563	MA	MA	47	TA	24	SC	20	CS	3	CB	2
556	Belize;2014;CBC 30 Central;30.JPG	1455	1088	SC	SC	62	TA	22	CB	9	MA	2	CS	2
557	Belize;2014;CBC 30 Central;30.JPG	1357	1423	SC	SC	77	TA	11	CB	4	CS	4	MA	2
558	Belize;2014;CBC 30 Central;30.JPG	1359	2169	SC	TA	48	SC	36	MA	7	CS	3	CB	3
559	Belize;2014;CBC 30 Central;30.JPG	1244	2294	SC	SC	49	TA	35	MA	6	CB	4	CS	3
560	Belize;2014;CBC 30 Central;30.JPG	1419	3122	SC	SC	46	TA	40	CB	5	MA	5	*SHAD	1
561	Belize;2014;CBC 30 Central;30.JPG	1211	3336	MA	MA	49	CS	33	SC	6	TA	5	CB	2
562	Belize;2014;CBC 30 Central;30.JPG	1921	1245	CB	CS	58	CB	21	SP	7	SC	5	MA	5
563	Belize;2014;CBC 30 Central;30.JPG	2023	1384	SC	SC	67	CS	15	CB	7	SP	3	TA	3
564	Belize;2014;CBC 30 Central;30.JPG	1891	1883	TA	SC	38	MA	30	TA	22	CB	4	CS	3
565	Belize;2014;CBC 30 Central;30.JPG	2001	2226	SC	SC	67	TA	16	CB	8	CS	5	MA	2
566	Belize;2014;CBC 30 Central;30.JPG	1772	1972	TA	SC	40	MA	33	TA	20	CB	2	CS	1
567	Belize;2014;CBC 30 Central;30.JPG	1879	2385	SC	SC	67	CB	10	TA	10	CS	7	MA	3
568	Belize;2014;CBC 30 Central;30.JPG	2033	2661	TA	SC	38	MA	32	TA	18	CS	5	SP	3
569	Belize;2014;CBC 30 Central;30.JPG	1678	3285	SC	SC	57	MA	17	TA	16	CS	5	CB	2
570	Belize;2014;CBC 30 Central;30.JPG	1711	3337	SC	SC	65	TA	18	MA	8	CB	4	CS	2
571	Belize;2014;CBC 30 Central;30.JPG	2431	638	SC	SC	69	TA	16	MA	8	CB	2	CS	2
572	Belize;2014;CBC 30 Central;30.JPG	2501	825	*SHAD	SC	40	TA	20	CB	16	CS	10	MA	7
573	Belize;2014;CBC 30 Central;30.JPG	2497	501	SC	CB	54	SC	34	SP	4	TA	3	MA	3
574	Belize;2014;CBC 30 Central;30.JPG	2629	3928	CS	CB	33	MA	30	CS	22	TA	8	SC	3
575	Belize;2014;CBC 30 Central;30.JPG	2631	3432	CS	CS	84	TA	7	SC	3	*SHAD	2	MA	2
576	Belize;2014;CBC 30 Central;31.JPG	418	868	CS	CB	37	CS	21	SC	17	MA	8	SU	6
577	Belize;2014;CBC 30 Central;31.JPG	353	2334	CB	CB	81	SP	8	SC	7	*SHAD	2	CS	1
578	Belize;2014;CBC 30 Central;31.JPG	312	3335	SC	SC	77	CB	13	CS	3	TA	2	MA	2
579	Belize;2014;CBC 30 Central;31.JPG	526	2815	MA	SC	40	MA	37	TA	11	CS	6	CB	2
580	Belize;2014;CBC 30 Central;31.JPG	514	3039	MA	SC	55	CB	16	MA	10	CS	9	TA	6
581	Belize;2014;CBC 30 Central;31.JPG	279	3256	SC	SC	82	CB	10	TA	2	SP	1	MA	1
582	Belize;2014;CBC 30 Central;31.JPG	1068	1382	SC	SC	61	TA	18	CB	6	MA	6	CS	3
583	Belize;2014;CBC 30 Central;31.JPG	809	2582	CB	CB	33	SC	26	CS	23	SP	12	MA	3
584	Belize;2014;CBC 30 Central;31.JPG	1116	3213	SC	SC	49	CB	42	SP	3	TA	2	MA	1
585	Belize;2014;CBC 30 Central;31.JPG	1399	1350	SC	SC	68	TA	11	MA	9	CB	7	CS	2
586	Belize;2014;CBC 30 Central;31.JPG	1236	1547	SC	SC	78	TA	9	MA	6	CS	2	CB	2
587	Belize;2014;CBC 30 Central;31.JPG	1608	3401	MA	MA	27	SC	21	CB	20	SP	13	CS	8
588	Belize;2014;CBC 30 Central;31.JPG	1545	2835	SC	SC	81	CB	8	TA	5	CS	2	*SHAD	1
589	Belize;2014;CBC 30 Central;31.JPG	1534	3191	CB	SC	48	CB	43	SP	4	CS	1	*SHAD	1
590	Belize;2014;CBC 30 Central;31.JPG	1566	3200	MA	CB	52	SC	34	SP	6	MA	4	*SHAD	2
591	Belize;2014;CBC 30 Central;31.JPG	1891	1090	SC	SC	79	CB	8	MA	5	TA	4	CS	1
592	Belize;2014;CBC 30 Central;31.JPG	1683	1371	SC	SC	79	CB	8	TA	5	MA	4	CS	2
593	Belize;2014;CBC 30 Central;31.JPG	1815	2253	CB	CB	79	SP	17	MA	1	SC	1	*SHAD	1
594	Belize;2014;CBC 30 Central;31.JPG	1976	2698	CB	CB	75	SP	21	MA	2	*SHAD	1	CNCAZ	0
595	Belize;2014;CBC 30 Central;31.JPG	2509	505	CB	CB	67	MA	21	SP	9	*SHAD	1	CS	1
596	Belize;2014;CBC 30 Central;31.JPG	2353	1708	SC	SC	78	MA	7	CB	6	TA	4	CS	2
597	Belize;2014;CBC 30 Central;31.JPG	2534	1879	SC	SC	54	MA	29	CB	5	TA	4	CS	3
598	Belize;2014;CBC 30 Central;31.JPG	2179	2641	CB	CB	61	SC	32	SP	3	*SHAD	2	CS	1
599	Belize;2014;CBC 30 Central;31.JPG	2448	3268	SC	CB	35	SC	28	MA	14	TA	10	CS	9
600	Belize;2014;CBC 30 Central;31.JPG	2515	3135	CNHYC	CB	47	SC	26	MA	14	SP	9	*SHAD	2
601	Belize;2014;CBC 30 Central;32.JPG	333	456	SC		NA		NA		NA		NA		NA
602	Belize;2014;CBC 30 Central;32.JPG	636	673	CB		NA		NA		NA		NA		NA
603	Belize;2014;CBC 30 Central;32.JPG	570	328	CB		NA		NA		NA		NA		NA
604	Belize;2014;CBC 30 Central;32.JPG	436	1632	SC		NA		NA		NA		NA		NA
605	Belize;2014;CBC 30 Central;32.JPG	558	3023	SC		NA		NA		NA		NA		NA
606	Belize;2014;CBC 30 Central;32.JPG	519	3614	SC		NA		NA		NA		NA		NA
607	Belize;2014;CBC 30 Central;32.JPG	191	3399	SC		NA		NA		NA		NA		NA
608	Belize;2014;CBC 30 Central;32.JPG	703	413	CB		NA		NA		NA		NA		NA
609	Belize;2014;CBC 30 Central;32.JPG	1045	702	SC		NA		NA		NA		NA		NA
610	Belize;2014;CBC 30 Central;32.JPG	1172	2243	SC		NA		NA		NA		NA		NA
611	Belize;2014;CBC 30 Central;32.JPG	1037	1876	SC		NA		NA		NA		NA		NA
612	Belize;2014;CBC 30 Central;32.JPG	1136	2611	SC		NA		NA		NA		NA		NA
613	Belize;2014;CBC 30 Central;32.JPG	1104	4003	MA		NA		NA		NA		NA		NA
614	Belize;2014;CBC 30 Central;32.JPG	1211	831	SC		NA		NA		NA		NA		NA
615	Belize;2014;CBC 30 Central;32.JPG	1685	2014	CB		NA		NA		NA		NA		NA
616	Belize;2014;CBC 30 Central;32.JPG	1450	2662	SC		NA		NA		NA		NA		NA
617	Belize;2014;CBC 30 Central;32.JPG	1429	2704	SC		NA		NA		NA		NA		NA
618	Belize;2014;CBC 30 Central;32.JPG	1367	2903	SC		NA		NA		NA		NA		NA
619	Belize;2014;CBC 30 Central;32.JPG	1869	858	SC		NA		NA		NA		NA		NA
620	Belize;2014;CBC 30 Central;32.JPG	1820	1827	SC		NA		NA		NA		NA		NA
621	Belize;2014;CBC 30 Central;32.JPG	1753	2435	CB		NA		NA		NA		NA		NA
622	Belize;2014;CBC 30 Central;32.JPG	2627	483	SC		NA		NA		NA		NA		NA
623	Belize;2014;CBC 30 Central;32.JPG	2372	1902	SC		NA		NA		NA		NA		NA
624	Belize;2014;CBC 30 Central;32.JPG	2648	2186	SC		NA		NA		NA		NA		NA
625	Belize;2014;CBC 30 Central;32.JPG	2522	2425	SC		NA		NA		NA		NA		NA
626	Belize;2014;CBC 30 Central;33.JPG	609	2037	SC	MA	66	SC	18	SP	6	CB	4	TA	3
627	Belize;2014;CBC 30 Central;33.JPG	466	2898	SC	SC	61	TA	17	CB	13	SP	4	CS	1
628	Belize;2014;CBC 30 Central;33.JPG	286	2778	CB	CB	58	TA	28	SP	4	CS	4	SC	3
629	Belize;2014;CBC 30 Central;33.JPG	466	2647	CB	CB	72	CS	6	TA	5	SC	5	SP	5
630	Belize;2014;CBC 30 Central;33.JPG	688	554	SC	SC	74	TA	9	MA	7	CB	4	CS	2
631	Belize;2014;CBC 30 Central;33.JPG	719	988	SC	MA	42	SC	37	TA	10	CB	5	SP	2
632	Belize;2014;CBC 30 Central;33.JPG	863	1452	MA	MA	63	SC	18	TA	10	CB	3	CS	2
633	Belize;2014;CBC 30 Central;33.JPG	920	1470	MA	MA	68	SC	16	TA	7	SP	3	CS	2
634	Belize;2014;CBC 30 Central;33.JPG	895	1625	SC	SC	59	MA	16	TA	13	CB	4	SP	3
635	Belize;2014;CBC 30 Central;33.JPG	651	2900	SC	SC	58	TA	17	CB	14	SP	5	CS	2
636	Belize;2014;CBC 30 Central;33.JPG	629	3202	SC	TA	37	SC	28	MA	25	CS	3	SP	2
637	Belize;2014;CBC 30 Central;33.JPG	903	3155	CB	CB	33	MA	29	SC	17	CS	10	SP	5
638	Belize;2014;CBC 30 Central;33.JPG	1137	2628	MA	CB	31	MA	22	CS	20	SC	13	SP	5
639	Belize;2014;CBC 30 Central;33.JPG	1145	3397	MA	SC	44	CB	22	MA	18	TA	5	CS	5
640	Belize;2014;CBC 30 Central;33.JPG	1979	625	SC	SC	38	MA	28	TA	23	CB	5	*SHAD	2
641	Belize;2014;CBC 30 Central;33.JPG	1812	1014	MA	MA	48	SC	20	TA	17	CB	7	CS	4
642	Belize;2014;CBC 30 Central;33.JPG	1617	1002	SC	SC	62	TA	21	CS	6	MA	5	CB	3
643	Belize;2014;CBC 30 Central;33.JPG	1730	2103	*SHAD	CB	28	CS	24	SC	16	TA	15	MA	7
644	Belize;2014;CBC 30 Central;33.JPG	1812	1708	MA	MA	80	SC	7	SP	3	TA	3	CS	2
645	Belize;2014;CBC 30 Central;33.JPG	1700	3627	CS	CS	69	CB	9	SC	8	MA	5	SP	4
646	Belize;2014;CBC 30 Central;33.JPG	1654	3149	MA	MA	35	SC	35	CB	16	CS	6	*SHAD	3
647	Belize;2014;CBC 30 Central;33.JPG	1678	3328	MA	MA	55	SC	22	TA	10	CS	5	SP	3
648	Belize;2014;CBC 30 Central;33.JPG	2425	279	SC	SC	61	MA	16	CB	8	TA	6	SP	5
649	Belize;2014;CBC 30 Central;33.JPG	2429	2180	SC	SC	45	MA	25	TA	17	CB	9	*SHAD	2
650	Belize;2014;CBC 30 Central;33.JPG	2419	3038	CB	CB	87	SP	9	MA	1	*SHAD	1	CNCAZ	0
651	Belize;2014;CBC 30 Central;34.JPG	490	1456	SC	SC	70	TA	17	MA	4	CB	4	CS	3
652	Belize;2014;CBC 30 Central;34.JPG	560	1411	SC	SC	43	TA	34	CB	9	CS	5	MA	5
653	Belize;2014;CBC 30 Central;34.JPG	159	2080	SC	SC	61	TA	22	MA	7	CS	4	CB	3
654	Belize;2014;CBC 30 Central;34.JPG	230	2533	SC	SC	59	CB	22	TA	8	MA	4	CS	3
655	Belize;2014;CBC 30 Central;34.JPG	346	3478	CB	CB	72	SC	15	SP	8	*SHAD	2	TA	1
656	Belize;2014;CBC 30 Central;34.JPG	1051	306	SC	SC	59	MA	22	CB	7	TA	5	SP	4
657	Belize;2014;CBC 30 Central;34.JPG	978	1561	CB	CB	86	SC	4	MA	4	TA	3	*SHAD	2
658	Belize;2014;CBC 30 Central;34.JPG	1074	2086	SC	SC	61	TA	30	MA	3	CS	2	*SHAD	1
659	Belize;2014;CBC 30 Central;34.JPG	946	1867	SC	SC	72	TA	14	MA	5	CS	4	CB	2
660	Belize;2014;CBC 30 Central;34.JPG	760	2634	MA	TA	34	SC	32	MA	20	CB	6	CS	3
661	Belize;2014;CBC 30 Central;34.JPG	1001	3656	CS	CS	26	MA	17	CB	16	SP	15	SC	13
662	Belize;2014;CBC 30 Central;34.JPG	1209	1015	CB	CB	59	SC	15	MA	9	SP	6	TA	4
663	Belize;2014;CBC 30 Central;34.JPG	1458	2210	SC	MA	54	SC	27	TA	8	CS	7	*SHAD	1
664	Belize;2014;CBC 30 Central;34.JPG	1503	2583	SC	SC	78	MA	7	TA	6	CS	4	CB	1
665	Belize;2014;CBC 30 Central;34.JPG	1666	1244	CB	SC	80	CB	9	SP	3	TA	2	*SHAD	2
666	Belize;2014;CBC 30 Central;34.JPG	1638	2018	SC	MA	46	SC	41	TA	7	*SHAD	1	CS	1
667	Belize;2014;CBC 30 Central;34.JPG	1853	2045	SC	SC	56	MA	19	TA	11	CB	6	CS	4
668	Belize;2014;CBC 30 Central;34.JPG	1707	2304	SC	MA	30	CB	28	SC	23	TA	9	CS	4
669	Belize;2014;CBC 30 Central;34.JPG	2137	2839	SC	SC	44	TA	23	MA	22	CS	5	CB	3
670	Belize;2014;CBC 30 Central;34.JPG	2093	2926	SC	MA	48	SC	26	TA	11	CB	7	CS	2
671	Belize;2014;CBC 30 Central;34.JPG	1911	3319	SC	SC	50	MA	28	CB	15	TA	2	CS	1
672	Belize;2014;CBC 30 Central;34.JPG	2383	548	CB	CB	76	CS	11	SC	6	*SHAD	2	SP	2
673	Belize;2014;CBC 30 Central;34.JPG	2377	946	CS	TA	39	SC	23	CS	19	CB	12	MA	2
674	Belize;2014;CBC 30 Central;34.JPG	2376	3114	TA	MA	77	TA	11	SC	5	CB	3	SP	1
675	Belize;2014;CBC 30 Central;34.JPG	2168	3793	CB	CB	59	SC	31	SP	3	MA	2	TA	2
676	Belize;2014;CBC 30 Central;35.JPG	207	543	SC	SC	70	TA	10	CS	9	MA	5	CB	3
677	Belize;2014;CBC 30 Central;35.JPG	407	2195	SC	SC	79	TA	5	CS	5	MA	5	CB	2
678	Belize;2014;CBC 30 Central;35.JPG	493	2130	SC	SC	83	TA	4	MA	3	CS	3	CB	2
679	Belize;2014;CBC 30 Central;35.JPG	195	2604	SC	SC	70	TA	13	MA	6	CS	4	CB	2
680	Belize;2014;CBC 30 Central;35.JPG	549	3920	SC	MA	55	SC	24	CB	7	CS	7	SP	2
681	Belize;2014;CBC 30 Central;35.JPG	904	1020	SC	SC	78	TA	7	MA	5	CS	3	CB	3
682	Belize;2014;CBC 30 Central;35.JPG	712	3031	SC	SC	79	MA	7	CS	5	TA	3	CB	3
683	Belize;2014;CBC 30 Central;35.JPG	624	3937	CB	SC	34	CS	20	CB	20	MA	16	TA	4
684	Belize;2014;CBC 30 Central;35.JPG	1318	674	SC	CB	47	SC	22	MA	16	SP	8	*SHAD	2
685	Belize;2014;CBC 30 Central;35.JPG	1453	1438	SC	SC	85	MA	4	CS	3	SU	3	CB	1
686	Belize;2014;CBC 30 Central;35.JPG	1508	1796	SC	SC	59	MA	16	CB	11	SP	5	TA	4
687	Belize;2014;CBC 30 Central;35.JPG	1420	2215	SC	SC	69	CS	10	TA	7	MA	7	CB	3
688	Belize;2014;CBC 30 Central;35.JPG	1269	3406	CB	CB	39	SC	34	SP	17	MA	5	*SHAD	2
689	Belize;2014;CBC 30 Central;35.JPG	1806	780	SC	SC	38	CS	18	MA	13	SU	13	CB	8
690	Belize;2014;CBC 30 Central;35.JPG	1852	1446	CB	CB	79	SP	11	SC	4	MA	3	*SHAD	1
691	Belize;2014;CBC 30 Central;35.JPG	1884	1038	SC	SC	64	CB	26	SP	4	MA	2	CS	1
692	Belize;2014;CBC 30 Central;35.JPG	1698	2507	CB	CB	77	CS	11	SP	7	*SHAD	2	MA	2
693	Belize;2014;CBC 30 Central;35.JPG	1585	3051	CB	SC	49	CB	26	SP	13	CS	5	MA	4
694	Belize;2014;CBC 30 Central;35.JPG	1830	3137	CB	CB	78	SP	11	CS	5	MA	2	SC	2
695	Belize;2014;CBC 30 Central;35.JPG	1810	3849	CB	CB	55	SC	34	SP	6	*SHAD	1	CS	1
696	Belize;2014;CBC 30 Central;35.JPG	2159	1494	CB	CB	74	SP	8	CS	6	SC	4	MA	3
697	Belize;2014;CBC 30 Central;35.JPG	2251	1731	CB	CB	73	SP	14	CS	6	MA	3	SC	3
698	Belize;2014;CBC 30 Central;35.JPG	2231	1964	CB	MA	37	CB	32	CS	16	SC	5	SP	4
699	Belize;2014;CBC 30 Central;35.JPG	2448	2877	CB	CB	65	SP	19	CS	7	SC	4	*SHAD	2
700	Belize;2014;CBC 30 Central;35.JPG	2430	3225	CB	CB	62	SC	16	SP	14	MA	3	*SHAD	2
701	Belize;2014;CBC 30 Central;36.JPG	434	1265	SC	SC	53	MA	30	CB	9	SP	3	TA	2
702	Belize;2014;CBC 30 Central;36.JPG	584	979	CB	CB	68	SP	17	SC	12	MA	1	*SHAD	1
703	Belize;2014;CBC 30 Central;36.JPG	528	1671	SC	SC	62	CB	11	TA	10	MA	9	CS	3
704	Belize;2014;CBC 30 Central;36.JPG	328	3598	CS	MA	57	CS	36	SU	2	*SHAD	2	SP	1
705	Belize;2014;CBC 30 Central;36.JPG	242	3588	CS	CS	44	MA	42	SC	6	*SHAD	2	TA	2
706	Belize;2014;CBC 30 Central;36.JPG	1011	1377	SC	SC	59	MA	14	TA	13	CB	6	CS	4
707	Belize;2014;CBC 30 Central;36.JPG	831	1023	CB	CB	45	SC	28	SP	19	CS	5	*SHAD	2
708	Belize;2014;CBC 30 Central;36.JPG	690	1920	SC	SC	77	TA	8	CB	5	CS	4	MA	4
709	Belize;2014;CBC 30 Central;36.JPG	1132	537	CB	CB	50	MA	32	SP	8	TA	4	SC	2
710	Belize;2014;CBC 30 Central;36.JPG	1183	1306	CB	CB	63	SC	25	MA	4	SP	3	TA	2
711	Belize;2014;CBC 30 Central;36.JPG	1460	2241	SC	SC	78	CB	8	TA	6	MA	3	CS	2
712	Belize;2014;CBC 30 Central;36.JPG	1567	2278	SC	SC	79	MA	8	CB	5	CS	2	TA	2
713	Belize;2014;CBC 30 Central;36.JPG	1220	2431	SC	SC	32	CB	24	TA	14	CS	11	SU	10
714	Belize;2014;CBC 30 Central;36.JPG	1168	1842	CB	MA	54	CB	25	CS	9	SP	9	*SHAD	1
715	Belize;2014;CBC 30 Central;36.JPG	1398	3154	MA	MA	44	CB	33	CS	7	SC	6	TA	3
716	Belize;2014;CBC 30 Central;36.JPG	1427	3625	SC	SC	85	CB	4	TA	4	CS	3	MA	2
717	Belize;2014;CBC 30 Central;36.JPG	1377	3360	SC	SC	70	CB	18	CS	6	TA	3	SP	1
718	Belize;2014;CBC 30 Central;36.JPG	1818	1777	SC	SC	44	CB	27	MA	11	SU	10	TA	2
719	Belize;2014;CBC 30 Central;36.JPG	1778	1983	SC	SC	53	TA	23	MA	8	CB	7	CS	5
720	Belize;2014;CBC 30 Central;36.JPG	1950	2828	SC	SC	77	CS	8	TA	5	CB	3	MA	3
721	Belize;2014;CBC 30 Central;36.JPG	2088	3012	CB	SC	40	CB	14	CS	13	SU	11	TA	8
722	Belize;2014;CBC 30 Central;36.JPG	1620	3892	SC	SC	78	MA	7	CB	4	TA	3	CS	3
723	Belize;2014;CBC 30 Central;36.JPG	2314	1535	MA	CB	29	CS	23	MA	23	TA	15	SC	5
724	Belize;2014;CBC 30 Central;36.JPG	2363	1521	SC	SC	55	CB	11	TA	10	MA	9	SU	6
725	Belize;2014;CBC 30 Central;36.JPG	2213	3014	SC	SC	74	MA	12	CB	6	TA	2	SP	2
726	Belize;2014;CBC 30 Central;37.JPG	648	619	CB	CB	85	SP	6	CS	3	MA	2	*SHAD	1
727	Belize;2014;CBC 30 Central;37.JPG	320	470	SC	CB	63	SC	24	CS	5	SP	4	*SHAD	1
728	Belize;2014;CBC 30 Central;37.JPG	567	601	CB	CB	84	SP	9	MA	2	TA	1	*SHAD	1
729	Belize;2014;CBC 30 Central;37.JPG	697	929	CS	CS	67	CB	26	SP	3	CNCAZ	1	*SHAD	1
730	Belize;2014;CBC 30 Central;37.JPG	1060	915	SC	CB	49	CS	19	SC	9	MA	9	TA	9
731	Belize;2014;CBC 30 Central;37.JPG	1074	2119	MA	MA	62	SC	20	CB	6	TA	5	CS	3
732	Belize;2014;CBC 30 Central;37.JPG	1027	1822	SC	SC	74	CB	14	TA	4	MA	3	CS	2
733	Belize;2014;CBC 30 Central;37.JPG	715	2568	SC	SC	73	TA	13	CB	6	CS	3	MA	1
734	Belize;2014;CBC 30 Central;37.JPG	921	3516	TA	MA	52	TA	27	SC	16	SP	1	CS	1
735	Belize;2014;CBC 30 Central;37.JPG	806	3378	MA	MA	57	SC	25	TA	11	CS	2	CB	1
736	Belize;2014;CBC 30 Central;37.JPG	1636	2091	MA	MA	76	SP	7	SC	6	TA	5	CS	4
737	Belize;2014;CBC 30 Central;37.JPG	1257	3403	SC	SC	86	TA	6	CB	2	CS	2	*SHAD	1
738	Belize;2014;CBC 30 Central;37.JPG	2006	1529	TA	MA	72	SC	14	CS	5	TA	4	SP	2
739	Belize;2014;CBC 30 Central;37.JPG	1953	1636	MA	MA	84	CS	4	SC	3	SP	3	TA	3
740	Belize;2014;CBC 30 Central;37.JPG	2090	2086	MA	MA	73	TA	11	SC	9	CS	2	SP	2
741	Belize;2014;CBC 30 Central;37.JPG	1846	2787	SC	CB	35	SU	30	CS	16	SC	13	CNCAZ	2
742	Belize;2014;CBC 30 Central;37.JPG	2039	2988	CS	CS	79	CB	8	SP	4	MA	2	*SHAD	2
743	Belize;2014;CBC 30 Central;37.JPG	2030	3330	SC	SC	86	CB	5	TA	3	CS	2	*SHAD	1
744	Belize;2014;CBC 30 Central;37.JPG	2496	793	CB	CB	49	SC	46	SP	3	*SHAD	1	CNCAZ	0
745	Belize;2014;CBC 30 Central;37.JPG	2329	1456	SC	SC	62	MA	16	TA	9	CB	5	SP	3
746	Belize;2014;CBC 30 Central;37.JPG	2331	1927	CS	CS	83	SP	5	CB	5	*SHAD	2	MA	2
747	Belize;2014;CBC 30 Central;37.JPG	2447	2240	CB	CB	82	SP	14	SC	2	*SHAD	1	CNCAZ	0
748	Belize;2014;CBC 30 Central;37.JPG	2681	2379	CB	SC	42	CB	21	MA	18	SP	6	TA	5
749	Belize;2014;CBC 30 Central;37.JPG	2339	2433	CB	CB	84	SP	9	SC	3	*SHAD	2	TA	1
750	Belize;2014;CBC 30 Central;37.JPG	2462	2683	TA	MA	46	SC	29	TA	16	CS	5	CB	2
751	Belize;2014;CBC 30 Central;38.JPG	590	398	CB	CB	77	SC	14	SP	4	*SHAD	2	TA	1
752	Belize;2014;CBC 30 Central;38.JPG	404	2078	SC	SC	63	TA	28	CS	2	CB	2	MA	1
753	Belize;2014;CBC 30 Central;38.JPG	175	1889	SC	SC	84	TA	6	CS	5	CB	1	*SHAD	1
754	Belize;2014;CBC 30 Central;38.JPG	391	3110	SC	SC	88	CB	3	MA	2	TA	2	CS	1
755	Belize;2014;CBC 30 Central;38.JPG	344	2706	SC	SC	64	CS	17	TA	8	MA	7	CB	2
756	Belize;2014;CBC 30 Central;38.JPG	1117	1720	SC	SC	66	CS	13	MA	13	TA	3	*SHAD	2
757	Belize;2014;CBC 30 Central;38.JPG	774	1820	SC	SC	86	CS	8	MA	1	*SHAD	1	TA	1
758	Belize;2014;CBC 30 Central;38.JPG	1263	650	SC	SC	87	TA	4	CS	3	CB	2	SP	2
759	Belize;2014;CBC 30 Central;38.JPG	1440	975	SC	SC	86	CS	9	TA	1	*SHAD	1	CB	1
760	Belize;2014;CBC 30 Central;38.JPG	1228	1035	SC	SC	64	MA	13	CB	9	TA	5	CS	4
761	Belize;2014;CBC 30 Central;38.JPG	1503	1637	CB	CB	64	MA	25	SP	5	TA	3	*SHAD	2
762	Belize;2014;CBC 30 Central;38.JPG	1374	3008	CS	CS	89	CB	3	SC	3	SP	2	*SHAD	1
763	Belize;2014;CBC 30 Central;38.JPG	1270	4038	SC	SC	83	CS	9	MA	2	SU	1	*SHAD	1
764	Belize;2014;CBC 30 Central;38.JPG	1815	2826	CB	CB	88	SP	6	CS	2	CNCAZ	1	*SHAD	1
765	Belize;2014;CBC 30 Central;38.JPG	1869	2594	SC	SC	87	CB	5	CS	3	TA	1	*SHAD	1
766	Belize;2014;CBC 30 Central;38.JPG	2083	3242	SC	SC	90	CS	5	SP	1	TA	1	*SHAD	1
767	Belize;2014;CBC 30 Central;38.JPG	1866	2685	CB	CB	65	SC	28	*SHAD	1	SP	1	TA	1
768	Belize;2014;CBC 30 Central;38.JPG	1792	3766	SC	SC	86	CB	5	TA	2	*SHAD	1	MA	1
769	Belize;2014;CBC 30 Central;38.JPG	2374	680	SC	SC	86	TA	6	CS	3	SP	1	*SHAD	1
770	Belize;2014;CBC 30 Central;38.JPG	2558	366	SC	SC	71	TA	11	CB	6	MA	5	CS	3
771	Belize;2014;CBC 30 Central;38.JPG	2199	458	SC	SC	81	TA	7	CS	5	*SHAD	2	CB	2
772	Belize;2014;CBC 30 Central;38.JPG	2545	1070	SC	SC	91	CS	3	SP	2	TA	1	*SHAD	1
773	Belize;2014;CBC 30 Central;38.JPG	2265	1535	SC	SC	83	TA	9	CS	3	CB	2	*SHAD	1
774	Belize;2014;CBC 30 Central;38.JPG	2589	2622	CB	CB	62	SC	28	*SHAD	2	SP	2	MA	2
775	Belize;2014;CBC 30 Central;38.JPG	2261	3513	SC	SC	86	CB	4	TA	3	CS	3	*SHAD	1
776	Belize;2014;CBC 30 Central;39.JPG	383	240	CB	CB	40	CS	30	SC	14	MA	7	TA	5
777	Belize;2014;CBC 30 Central;39.JPG	580	573	SC	SC	73	TA	7	SP	5	CB	5	CS	5
778	Belize;2014;CBC 30 Central;39.JPG	586	1990	SC	SC	89	CS	4	TA	3	CB	1	*SHAD	1
779	Belize;2014;CBC 30 Central;39.JPG	351	3710	TA	SC	63	TA	22	MA	6	CB	4	CS	3
780	Belize;2014;CBC 30 Central;39.JPG	886	1595	MA	TA	26	CB	25	MA	24	SC	12	SP	6
781	Belize;2014;CBC 30 Central;39.JPG	1103	1265	CS	CS	88	CB	4	SC	3	TA	2	*SHAD	1
782	Belize;2014;CBC 30 Central;39.JPG	892	3076	SU	SC	76	SU	8	CS	6	MA	4	TA	2
783	Belize;2014;CBC 30 Central;39.JPG	746	3657	SC	SC	81	CS	7	TA	6	CB	3	*SHAD	1
784	Belize;2014;CBC 30 Central;39.JPG	824	3766	SC	SC	85	CB	5	CS	3	TA	2	*SHAD	1
785	Belize;2014;CBC 30 Central;39.JPG	1525	752	CS	CS	89	SP	3	*SHAD	2	MA	2	SU	2
786	Belize;2014;CBC 30 Central;39.JPG	1160	903	CS	CS	91	SP	4	MA	1	TA	1	*SHAD	1
787	Belize;2014;CBC 30 Central;39.JPG	1457	819	CS	CS	91	SP	3	CB	2	*SHAD	2	MA	1
788	Belize;2014;CBC 30 Central;39.JPG	1269	2401	TA	TA	40	MA	29	CB	12	SC	9	SP	5
789	Belize;2014;CBC 30 Central;39.JPG	1433	2254	MA	MA	82	SP	7	SC	4	TA	3	*SHAD	1
790	Belize;2014;CBC 30 Central;39.JPG	1217	2382	TA	MA	39	TA	20	SC	15	CB	13	SP	7
791	Belize;2014;CBC 30 Central;39.JPG	1635	3963	CS	CS	39	MA	29	CB	13	SC	7	SP	6
792	Belize;2014;CBC 30 Central;39.JPG	1724	1935	SC	SC	79	TA	13	CS	2	MA	2	SP	1
793	Belize;2014;CBC 30 Central;39.JPG	1653	2851	CB	CB	45	CS	43	SP	6	*SHAD	2	MA	2
794	Belize;2014;CBC 30 Central;39.JPG	1764	3885	SC	SC	78	TA	13	CS	3	CB	2	MA	2
795	Belize;2014;CBC 30 Central;39.JPG	2366	1177	SC	SC	70	TA	12	MA	8	CS	5	CB	2
796	Belize;2014;CBC 30 Central;39.JPG	2475	1304	SC	SC	67	TA	14	CS	6	MA	5	CB	5
797	Belize;2014;CBC 30 Central;39.JPG	2587	1490	CB	SC	38	TA	21	CB	20	CS	11	MA	6
798	Belize;2014;CBC 30 Central;39.JPG	2615	2310	CB	MA	66	CB	24	SP	4	TA	3	*SHAD	1
799	Belize;2014;CBC 30 Central;39.JPG	2267	2441	MA	MA	69	SP	10	CB	9	CS	4	TA	3
800	Belize;2014;CBC 30 Central;39.JPG	2637	3582	CB	CS	72	SP	19	CB	6	TA	1	*SHAD	1
801	Belize;2014;CBC 30 Central;3.JPG	351	389	SC	SC	76	TA	13	CS	4	MA	2	CB	2
802	Belize;2014;CBC 30 Central;3.JPG	301	824	CS	CS	34	SC	30	TA	15	CB	11	SU	4
803	Belize;2014;CBC 30 Central;3.JPG	174	916	SC	SC	54	TA	29	CB	6	CS	4	MA	3
804	Belize;2014;CBC 30 Central;3.JPG	374	925	CS	CS	57	TA	18	CB	14	SU	5	SC	2
805	Belize;2014;CBC 30 Central;3.JPG	301	2634	CB	CB	49	SC	43	MA	2	TA	2	SP	1
806	Belize;2014;CBC 30 Central;3.JPG	524	2746	MA	SC	66	CB	15	MA	7	TA	4	SU	3
807	Belize;2014;CBC 30 Central;3.JPG	732	1269	CS	CB	47	CS	41	SP	5	TA	3	*SHAD	2
808	Belize;2014;CBC 30 Central;3.JPG	638	1249	CS	CS	46	CB	36	SU	7	TA	6	SC	2
809	Belize;2014;CBC 30 Central;3.JPG	866	2832	*SHAD	TA	44	CS	22	SC	15	CB	9	MA	6
810	Belize;2014;CBC 30 Central;3.JPG	696	3270	CS	CS	46	TA	21	SC	19	CB	6	MA	4
811	Belize;2014;CBC 30 Central;3.JPG	1350	1689	MA	MA	46	SC	35	TA	7	CS	6	CB	2
812	Belize;2014;CBC 30 Central;3.JPG	1496	1680	MA	MA	35	CS	22	SC	19	TA	18	CB	3
813	Belize;2014;CBC 30 Central;3.JPG	1145	1625	MA	TA	33	SC	31	MA	29	CS	2	CB	2
814	Belize;2014;CBC 30 Central;3.JPG	1453	1530	*SHAD	MA	50	SC	29	TA	9	CS	7	CB	2
815	Belize;2014;CBC 30 Central;3.JPG	1299	2606	SC	CB	35	SC	33	TA	19	CS	6	MA	2
816	Belize;2014;CBC 30 Central;3.JPG	1509	2202	MA	MA	30	CS	22	SC	20	TA	15	SP	5
817	Belize;2014;CBC 30 Central;3.JPG	1158	3194	MA	TA	40	SC	25	MA	17	CS	12	CB	2
818	Belize;2014;CBC 30 Central;3.JPG	1913	1592	SC	SC	47	TA	19	MA	15	CB	7	CS	5
819	Belize;2014;CBC 30 Central;3.JPG	1768	1960	MA	CB	35	SC	27	CS	19	SU	6	TA	6
820	Belize;2014;CBC 30 Central;3.JPG	1691	1922	CS	CS	43	SC	40	CB	7	CNCAZ	3	*SHAD	2
821	Belize;2014;CBC 30 Central;3.JPG	1601	2622	MA	TA	38	MA	18	CS	16	SC	15	CB	8
822	Belize;2014;CBC 30 Central;3.JPG	1613	2340	CS	CS	41	MA	23	SC	10	TA	9	SU	6
823	Belize;2014;CBC 30 Central;3.JPG	2310	339	MA	SC	56	MA	20	TA	9	CS	8	*SHAD	1
824	Belize;2014;CBC 30 Central;3.JPG	2189	210	MA	MA	42	SC	31	TA	16	CS	5	CB	2
825	Belize;2014;CBC 30 Central;3.JPG	2193	2424	SC	SC	70	MA	8	CB	6	TA	6	CS	6
826	Belize;2014;CBC 30 Central;43.JPG	462	294	MA		NA		NA		NA		NA		NA
827	Belize;2014;CBC 30 Central;43.JPG	312	2395	SC		NA		NA		NA		NA		NA
828	Belize;2014;CBC 30 Central;43.JPG	465	3632	SC		NA		NA		NA		NA		NA
829	Belize;2014;CBC 30 Central;43.JPG	769	439	SC		NA		NA		NA		NA		NA
830	Belize;2014;CBC 30 Central;43.JPG	628	717	MA		NA		NA		NA		NA		NA
831	Belize;2014;CBC 30 Central;43.JPG	812	222	SC		NA		NA		NA		NA		NA
832	Belize;2014;CBC 30 Central;43.JPG	624	1505	SC		NA		NA		NA		NA		NA
833	Belize;2014;CBC 30 Central;43.JPG	619	2563	SC		NA		NA		NA		NA		NA
834	Belize;2014;CBC 30 Central;43.JPG	614	3270	CB		NA		NA		NA		NA		NA
835	Belize;2014;CBC 30 Central;43.JPG	711	3309	SC		NA		NA		NA		NA		NA
836	Belize;2014;CBC 30 Central;43.JPG	1533	1617	CS		NA		NA		NA		NA		NA
837	Belize;2014;CBC 30 Central;43.JPG	1500	2373	CB		NA		NA		NA		NA		NA
838	Belize;2014;CBC 30 Central;43.JPG	1365	3439	CS		NA		NA		NA		NA		NA
839	Belize;2014;CBC 30 Central;43.JPG	1932	787	MA		NA		NA		NA		NA		NA
840	Belize;2014;CBC 30 Central;43.JPG	2036	1492	CS		NA		NA		NA		NA		NA
841	Belize;2014;CBC 30 Central;43.JPG	1636	1863	CS		NA		NA		NA		NA		NA
842	Belize;2014;CBC 30 Central;43.JPG	1746	2450	CB		NA		NA		NA		NA		NA
843	Belize;2014;CBC 30 Central;43.JPG	2043	3869	SC		NA		NA		NA		NA		NA
844	Belize;2014;CBC 30 Central;43.JPG	1746	3272	SC		NA		NA		NA		NA		NA
845	Belize;2014;CBC 30 Central;43.JPG	1761	3179	SC		NA		NA		NA		NA		NA
846	Belize;2014;CBC 30 Central;43.JPG	2504	1616	CS		NA		NA		NA		NA		NA
847	Belize;2014;CBC 30 Central;43.JPG	2379	1106	MA		NA		NA		NA		NA		NA
848	Belize;2014;CBC 30 Central;43.JPG	2295	3054	CB		NA		NA		NA		NA		NA
849	Belize;2014;CBC 30 Central;43.JPG	2349	2479	MA		NA		NA		NA		NA		NA
850	Belize;2014;CBC 30 Central;43.JPG	2388	3765	SC		NA		NA		NA		NA		NA
851	Belize;2014;CBC 30 Central;44.JPG	261	608	SC	SC	67	TA	16	MA	7	CS	3	CB	3
852	Belize;2014;CBC 30 Central;44.JPG	211	1224	SC	SC	68	TA	12	CB	9	MA	4	CS	3
853	Belize;2014;CBC 30 Central;44.JPG	527	2029	SC	SC	87	CB	5	TA	2	MA	1	CS	1
854	Belize;2014;CBC 30 Central;44.JPG	472	2749	SC	MA	60	SC	16	TA	8	CB	7	CS	5
855	Belize;2014;CBC 30 Central;44.JPG	211	2767	SC	SC	83	CB	6	TA	3	CS	2	SU	1
856	Belize;2014;CBC 30 Central;44.JPG	299	4100	SC	SC	65	MA	12	SU	11	TA	3	CS	3
857	Belize;2014;CBC 30 Central;44.JPG	186	3739	SC	SC	63	TA	14	CB	10	MA	4	CS	3
858	Belize;2014;CBC 30 Central;44.JPG	922	853	SC	SC	79	CB	6	TA	6	MA	3	SP	2
859	Belize;2014;CBC 30 Central;44.JPG	1017	658	SC	SC	68	TA	18	CB	4	CS	4	MA	3
860	Belize;2014;CBC 30 Central;44.JPG	735	1178	SC	SC	84	TA	6	CS	3	CB	3	SP	2
861	Belize;2014;CBC 30 Central;44.JPG	1054	3417	MA	MA	62	TA	15	SC	11	CS	4	SP	3
862	Belize;2014;CBC 30 Central;44.JPG	730	3755	CS	CS	73	SC	6	CB	6	MA	5	TA	4
863	Belize;2014;CBC 30 Central;44.JPG	1584	1727	SC	SC	75	MA	8	TA	5	CB	5	CS	4
864	Belize;2014;CBC 30 Central;44.JPG	1473	1985	SC	SC	80	TA	9	MA	3	CS	3	CB	3
865	Belize;2014;CBC 30 Central;44.JPG	1922	674	SC	SC	80	TA	7	CB	5	MA	2	CS	2
866	Belize;2014;CBC 30 Central;44.JPG	1656	2540	SC	SC	69	TA	16	MA	8	CS	3	CB	2
867	Belize;2014;CBC 30 Central;44.JPG	1749	3132	SC	SC	65	MA	15	TA	11	SP	3	CS	3
868	Belize;2014;CBC 30 Central;44.JPG	2065	3386	SC	SC	55	TA	25	MA	10	CS	4	SP	2
869	Belize;2014;CBC 30 Central;44.JPG	2152	3809	SC	SC	37	TA	37	MA	11	CB	7	CS	5
870	Belize;2014;CBC 30 Central;44.JPG	2169	771	CB	CB	80	SC	6	SP	5	TA	4	MA	2
871	Belize;2014;CBC 30 Central;44.JPG	2537	1698	CB	CB	78	SP	18	SC	2	CS	1	*SHAD	1
872	Belize;2014;CBC 30 Central;44.JPG	2550	1030	CB	CB	62	TA	12	SC	11	CS	5	SP	5
873	Belize;2014;CBC 30 Central;44.JPG	2408	1392	CB	CB	60	SC	29	SP	7	*SHAD	2	CS	1
874	Belize;2014;CBC 30 Central;44.JPG	2260	2100	SC	SC	78	CS	6	TA	5	CB	5	MA	3
875	Belize;2014;CBC 30 Central;44.JPG	2303	3928	SC	SC	53	TA	26	MA	9	CS	7	CB	2
876	Belize;2014;CBC 30 Central;45.JPG	325	766	SC	SC	83	TA	6	SP	4	MA	2	CS	1
877	Belize;2014;CBC 30 Central;45.JPG	535	1544	SC	SC	32	MA	31	TA	22	CS	5	CB	4
878	Belize;2014;CBC 30 Central;45.JPG	407	2667	CB	CB	56	SC	32	CS	3	TA	2	SP	2
879	Belize;2014;CBC 30 Central;45.JPG	350	2713	SC	SC	75	CB	15	MA	3	CS	2	TA	2
880	Belize;2014;CBC 30 Central;45.JPG	472	3737	CB	CB	78	SP	14	SC	4	CS	1	*SHAD	1
881	Belize;2014;CBC 30 Central;45.JPG	908	841	SC	SC	68	CB	26	SP	2	CS	1	*SHAD	1
882	Belize;2014;CBC 30 Central;45.JPG	740	572	SC	SC	84	TA	5	CB	4	SP	2	MA	1
883	Belize;2014;CBC 30 Central;45.JPG	960	1598	SC	MA	61	SC	19	CB	7	TA	6	SP	4
884	Belize;2014;CBC 30 Central;45.JPG	750	1848	SC	SC	79	TA	10	CS	4	CB	3	MA	2
885	Belize;2014;CBC 30 Central;45.JPG	655	1808	TA	SC	58	MA	15	CB	10	TA	9	CS	4
886	Belize;2014;CBC 30 Central;45.JPG	807	3634	CB	SC	51	CB	25	MA	9	SP	8	CS	3
887	Belize;2014;CBC 30 Central;45.JPG	1542	809	CB	CB	85	SP	11	SC	3	*SHAD	1	CNCAZ	0
888	Belize;2014;CBC 30 Central;45.JPG	1307	1608	CB	CB	67	SP	31	*SHAD	1	SC	0	CS	0
889	Belize;2014;CBC 30 Central;45.JPG	1515	2237	CB	CB	89	SP	6	CS	1	*SHAD	1	TA	1
890	Belize;2014;CBC 30 Central;45.JPG	1404	1900	CB	CB	84	SP	9	*SHAD	2	MA	2	SC	2
891	Belize;2014;CBC 30 Central;45.JPG	1507	2061	CB	CB	79	SP	15	CS	2	MA	2	*SHAD	1
892	Belize;2014;CBC 30 Central;45.JPG	1764	1799	SC	SC	80	MA	11	TA	3	*SHAD	1	CB	1
893	Belize;2014;CBC 30 Central;45.JPG	1883	2915	SC	SC	78	TA	9	CB	6	CS	3	MA	2
894	Belize;2014;CBC 30 Central;45.JPG	1892	3715	SC	SC	56	MA	15	TA	14	CS	9	CB	2
895	Belize;2014;CBC 30 Central;45.JPG	1972	3447	SC	SC	57	MA	23	TA	12	CS	3	CB	3
896	Belize;2014;CBC 30 Central;45.JPG	2254	1414	SC	SC	62	CB	16	MA	7	SP	5	TA	4
897	Belize;2014;CBC 30 Central;45.JPG	2214	1669	SC	SC	77	CB	11	CS	3	TA	3	MA	2
898	Belize;2014;CBC 30 Central;45.JPG	2406	1707	SC	SC	81	CB	7	MA	5	TA	3	CS	2
899	Belize;2014;CBC 30 Central;45.JPG	2037	2925	CB	SC	41	TA	31	MA	14	CS	8	CB	4
900	Belize;2014;CBC 30 Central;45.JPG	2298	3289	CB	CB	51	MA	34	SP	7	SC	4	*SHAD	2
901	Belize;2014;CBC 30 Central;46.JPG	557	473	MA	SC	43	MA	24	CB	21	SP	4	TA	4
902	Belize;2014;CBC 30 Central;46.JPG	160	1555	MA	SC	34	MA	26	CB	21	SP	7	TA	5
903	Belize;2014;CBC 30 Central;46.JPG	236	1776	TA	TA	47	CB	29	SC	13	MA	5	SP	3
904	Belize;2014;CBC 30 Central;46.JPG	210	3781	CS	SU	55	CS	38	SP	3	*SHAD	1	CB	1
905	Belize;2014;CBC 30 Central;46.JPG	603	3351	CS	CS	60	CB	20	SP	14	*SHAD	2	SC	2
906	Belize;2014;CBC 30 Central;46.JPG	594	3803	SU	SU	90	CS	3	SP	2	CB	1	*SHAD	1
907	Belize;2014;CBC 30 Central;46.JPG	717	414	MA	SC	46	MA	34	TA	9	CB	6	CS	2
908	Belize;2014;CBC 30 Central;46.JPG	965	590	CB	MA	53	CB	36	SP	4	TA	3	*SHAD	2
909	Belize;2014;CBC 30 Central;46.JPG	683	2081	*SHAD	SC	62	MA	11	CB	11	TA	7	CS	6
910	Belize;2014;CBC 30 Central;46.JPG	909	2639	SC	SC	56	MA	29	CB	7	TA	4	SP	2
911	Belize;2014;CBC 30 Central;46.JPG	811	2684	CB	CB	79	SC	8	SP	5	TA	2	CS	2
912	Belize;2014;CBC 30 Central;46.JPG	1222	844	MA	MA	70	TA	15	SC	7	*SHAD	2	CB	2
913	Belize;2014;CBC 30 Central;46.JPG	1469	453	SC	SC	79	TA	10	CB	6	SP	2	CS	2
914	Belize;2014;CBC 30 Central;46.JPG	1303	939	MA	MA	81	SC	8	TA	3	*SHAD	2	CS	2
915	Belize;2014;CBC 30 Central;46.JPG	1158	2205	MA	MA	84	SP	5	TA	3	SC	2	CB	2
916	Belize;2014;CBC 30 Central;46.JPG	1550	2265	MA	SC	46	MA	31	CB	14	CS	4	*SHAD	1
917	Belize;2014;CBC 30 Central;46.JPG	1576	1836	SC	SC	29	CS	23	CB	16	TA	10	MA	10
918	Belize;2014;CBC 30 Central;46.JPG	1816	569	SC	SC	81	TA	6	CB	4	MA	3	CS	3
919	Belize;2014;CBC 30 Central;46.JPG	1998	2752	CB	CB	43	MA	24	SC	12	CS	8	SP	6
920	Belize;2014;CBC 30 Central;46.JPG	2105	1208	SC	SC	73	MA	12	CB	8	TA	2	*SHAD	1
921	Belize;2014;CBC 30 Central;46.JPG	2221	1749	CB	SC	42	CB	42	CS	9	SP	2	*SHAD	2
922	Belize;2014;CBC 30 Central;46.JPG	2299	2248	CS	MA	32	SC	28	CS	26	TA	8	SP	2
923	Belize;2014;CBC 30 Central;46.JPG	2451	2560	SC	CB	34	MA	33	SC	22	TA	5	CS	2
924	Belize;2014;CBC 30 Central;46.JPG	2505	2615	SC	SC	65	CB	14	MA	12	TA	3	SU	1
925	Belize;2014;CBC 30 Central;46.JPG	2149	2682	CB	CB	79	MA	6	SP	5	SC	5	*SHAD	2
926	Belize;2014;CBC 30 Central;47.JPG	184	1417	SC	SC	53	TA	33	CB	7	MA	2	CS	2
927	Belize;2014;CBC 30 Central;47.JPG	529	1602	SC	SC	41	CB	30	MA	16	SP	5	CS	4
928	Belize;2014;CBC 30 Central;47.JPG	381	1126	SC	SC	74	TA	11	CB	8	MA	3	*SHAD	1
929	Belize;2014;CBC 30 Central;47.JPG	378	1204	SC	SC	74	CB	8	TA	7	CS	4	MA	4
930	Belize;2014;CBC 30 Central;47.JPG	611	2293	CB	MA	41	CB	39	SP	9	SC	5	SU	2
931	Belize;2014;CBC 30 Central;47.JPG	304	3263	CB	CB	68	SP	16	SC	13	*SHAD	1	CS	0
932	Belize;2014;CBC 30 Central;47.JPG	288	2578	CB	SC	49	CB	40	SP	6	*SHAD	2	TA	1
933	Belize;2014;CBC 30 Central;47.JPG	149	2956	SC	SC	47	CB	35	MA	7	SP	6	*SHAD	2
934	Belize;2014;CBC 30 Central;47.JPG	678	390	MA	CB	36	SC	33	MA	15	TA	6	SP	6
935	Belize;2014;CBC 30 Central;47.JPG	1047	1290	SC	MA	35	SU	26	SC	23	TA	8	CB	5
936	Belize;2014;CBC 30 Central;47.JPG	769	2079	SC	SC	59	CB	23	TA	5	CS	4	MA	4
937	Belize;2014;CBC 30 Central;47.JPG	708	2108	SC	SC	44	MA	20	CB	15	CS	8	TA	6
938	Belize;2014;CBC 30 Central;47.JPG	713	3034	CB	CB	77	SP	13	CS	4	SC	3	*SHAD	1
939	Belize;2014;CBC 30 Central;47.JPG	1047	2619	CB	CB	54	SP	25	CS	6	SC	5	MA	4
940	Belize;2014;CBC 30 Central;47.JPG	899	3770	CS	CB	42	MA	22	SC	15	CS	6	SP	6
941	Belize;2014;CBC 30 Central;47.JPG	1559	2187	SC	SC	48	TA	19	MA	15	CB	8	CS	6
942	Belize;2014;CBC 30 Central;47.JPG	1467	2057	SC	SC	48	TA	18	CB	12	CS	9	MA	7
943	Belize;2014;CBC 30 Central;47.JPG	1325	2564	CB	CB	74	SP	15	SC	4	MA	3	*SHAD	2
944	Belize;2014;CBC 30 Central;47.JPG	1831	668	SC	SC	60	TA	19	CB	8	MA	6	CS	2
945	Belize;2014;CBC 30 Central;47.JPG	2112	783	SC	SC	51	CB	16	MA	13	TA	6	SU	6
946	Belize;2014;CBC 30 Central;47.JPG	1894	859	SC	SC	42	MA	34	SU	6	CB	6	TA	6
947	Belize;2014;CBC 30 Central;47.JPG	1745	2402	SC	CB	39	MA	35	SU	5	SC	4	CS	4
948	Belize;2014;CBC 30 Central;47.JPG	2525	950	MA	SC	54	MA	13	TA	12	CB	7	CS	5
949	Belize;2014;CBC 30 Central;47.JPG	2161	734	SC	SC	67	TA	9	MA	8	CB	8	SU	2
950	Belize;2014;CBC 30 Central;47.JPG	2377	1197	MA	SC	60	TA	12	MA	10	CB	8	CS	4
951	Belize;2014;CBC 30 Central;48.JPG	408	1322	SU	SU	57	SC	23	CB	6	MA	5	CS	4
952	Belize;2014;CBC 30 Central;48.JPG	140	1759	SC	SC	61	SU	11	CB	10	MA	7	CS	5
953	Belize;2014;CBC 30 Central;48.JPG	742	594	SP	SC	34	CS	33	CB	12	TA	9	MA	6
954	Belize;2014;CBC 30 Central;48.JPG	1046	1517	CB	CB	51	SP	20	MA	9	SC	8	CS	6
955	Belize;2014;CBC 30 Central;48.JPG	847	1933	SC	MA	40	SC	32	CB	10	TA	6	CS	4
956	Belize;2014;CBC 30 Central;48.JPG	794	3174	SC	SU	79	CB	6	MA	4	TA	3	SC	3
957	Belize;2014;CBC 30 Central;48.JPG	1268	1454	CB	SP	42	MA	17	CS	12	SC	10	*SHAD	7
958	Belize;2014;CBC 30 Central;48.JPG	1138	1207	SP	SC	32	CS	31	TA	14	MA	13	CB	5
959	Belize;2014;CBC 30 Central;48.JPG	1326	1173	SP	MA	37	CS	21	SC	15	TA	14	*SHAD	5
960	Belize;2014;CBC 30 Central;48.JPG	1361	1161	SP	MA	46	CS	29	TA	11	*SHAD	4	CB	3
961	Belize;2014;CBC 30 Central;48.JPG	1117	1885	SC	MA	31	CB	21	CS	17	SP	16	SU	4
962	Belize;2014;CBC 30 Central;48.JPG	1929	861	SP	MA	44	SC	24	SU	10	TA	8	CS	6
963	Belize;2014;CBC 30 Central;48.JPG	1688	833	CS	CS	61	MA	18	TA	9	SU	8	*SHAD	2
964	Belize;2014;CBC 30 Central;48.JPG	1982	1455	SP	CS	33	MA	29	TA	19	CB	6	SC	6
965	Belize;2014;CBC 30 Central;48.JPG	1870	2195	CS	CS	56	SC	23	CB	15	SP	1	*SHAD	1
966	Belize;2014;CBC 30 Central;48.JPG	1861	2285	CB	CS	66	SC	14	CB	10	SP	3	SU	2
967	Belize;2014;CBC 30 Central;48.JPG	1831	2510	SC	SC	72	TA	13	CS	6	CB	5	MA	2
968	Belize;2014;CBC 30 Central;48.JPG	1636	2837	CS	SC	41	CB	18	SU	17	CS	7	TA	6
969	Belize;2014;CBC 30 Central;48.JPG	1983	3767	SC	SC	79	CS	6	CB	5	TA	4	MA	3
970	Belize;2014;CBC 30 Central;48.JPG	2181	548	MA	SC	48	MA	35	CS	7	TA	3	SP	2
971	Belize;2014;CBC 30 Central;48.JPG	2215	1534	SP	CS	59	TA	20	MA	10	SU	6	*SHAD	3
972	Belize;2014;CBC 30 Central;48.JPG	2113	2564	SC	SC	72	CB	11	MA	6	CS	6	TA	3
973	Belize;2014;CBC 30 Central;48.JPG	2216	2663	SC	SC	66	CB	9	SU	8	MA	6	CS	4
974	Belize;2014;CBC 30 Central;48.JPG	2442	3432	SC	SC	66	CB	15	MA	7	CS	4	SU	3
975	Belize;2014;CBC 30 Central;48.JPG	2127	3406	SC	SC	80	CB	8	MA	4	CS	3	TA	2
976	Belize;2014;CBC 30 Central;49.JPG	284	958	SC	SC	60	TA	13	CB	11	SU	8	MA	4
977	Belize;2014;CBC 30 Central;49.JPG	444	1011	SC	SC	67	CB	14	MA	5	TA	4	SU	4
978	Belize;2014;CBC 30 Central;49.JPG	296	2286	CB	CB	49	SC	41	CS	5	SP	3	*SHAD	1
979	Belize;2014;CBC 30 Central;49.JPG	524	2279	CB	SC	77	CB	6	CS	4	MA	4	TA	4
980	Belize;2014;CBC 30 Central;49.JPG	342	3070	SC	SC	68	TA	12	CS	8	MA	7	CB	3
981	Belize;2014;CBC 30 Central;49.JPG	146	2554	CB	CB	77	SC	17	SP	3	CS	1	*SHAD	1
982	Belize;2014;CBC 30 Central;49.JPG	469	3197	CS	CS	92	CB	3	SC	2	SP	1	*SHAD	1
983	Belize;2014;CBC 30 Central;49.JPG	446	3420	CS	CS	88	SP	3	MA	2	CB	2	SC	2
984	Belize;2014;CBC 30 Central;49.JPG	203	3419	CS	SC	56	CS	33	SP	3	MA	3	TA	2
985	Belize;2014;CBC 30 Central;49.JPG	1112	2271	TA	MA	65	SC	14	TA	11	CS	3	CB	2
986	Belize;2014;CBC 30 Central;49.JPG	737	2393	MA	MA	65	SC	19	TA	6	CS	3	SP	3
987	Belize;2014;CBC 30 Central;49.JPG	909	3034	CS	CS	87	SP	3	SC	3	MA	2	CB	2
988	Belize;2014;CBC 30 Central;49.JPG	1022	2883	CS	CS	92	SP	2	TA	1	*SHAD	1	MA	1
989	Belize;2014;CBC 30 Central;49.JPG	1654	367	CS	CS	50	MA	23	SC	15	SP	6	*SHAD	2
990	Belize;2014;CBC 30 Central;49.JPG	1257	3389	CS	CS	82	SC	9	CB	2	SP	2	*SHAD	1
991	Belize;2014;CBC 30 Central;49.JPG	1334	3218	CS	CS	90	SP	4	CB	2	SC	1	*SHAD	1
992	Belize;2014;CBC 30 Central;49.JPG	1304	3293	CS	CS	89	SC	3	SP	3	*SHAD	2	MA	1
993	Belize;2014;CBC 30 Central;49.JPG	2111	304	SC	SC	70	TA	8	CS	7	MA	6	CB	5
994	Belize;2014;CBC 30 Central;49.JPG	1759	255	MA	MA	39	CS	37	SC	14	TA	6	*SHAD	2
995	Belize;2014;CBC 30 Central;49.JPG	1802	1556	SC	SC	80	CB	6	TA	5	CS	4	MA	3
996	Belize;2014;CBC 30 Central;49.JPG	2095	992	CS	CS	85	MA	7	SP	2	*SHAD	2	SU	2
997	Belize;2014;CBC 30 Central;49.JPG	1961	1207	CS	CS	64	MA	11	SC	9	SP	5	TA	5
998	Belize;2014;CBC 30 Central;49.JPG	2025	1830	SC	SC	85	CB	6	MA	2	TA	2	CS	1
999	Belize;2014;CBC 30 Central;49.JPG	2533	279	SC	SC	66	CB	11	SU	8	TA	6	MA	4
1000	Belize;2014;CBC 30 Central;49.JPG	2509	1130	CS	SC	63	CS	21	MA	4	TA	4	SP	3
1001	Belize;2014;CBC 30 Central;4.JPG	217	1116	CB	CS	48	CB	40	SP	9	TA	1	*SHAD	1
1002	Belize;2014;CBC 30 Central;4.JPG	489	1026	MA	MA	66	TA	13	CS	5	SP	5	CB	4
1003	Belize;2014;CBC 30 Central;4.JPG	390	1987	CB	CB	78	SP	7	TA	6	SC	4	MA	2
1004	Belize;2014;CBC 30 Central;4.JPG	249	3038	TA	SC	67	TA	15	CS	6	CB	6	MA	3
1005	Belize;2014;CBC 30 Central;4.JPG	474	3067	TA	SC	70	TA	15	CS	6	SU	3	CB	3
1006	Belize;2014;CBC 30 Central;4.JPG	619	490	MA	TA	34	SC	23	CB	20	MA	13	CS	5
1007	Belize;2014;CBC 30 Central;4.JPG	555	683	MA	SC	51	CB	31	TA	5	CS	5	MA	3
1008	Belize;2014;CBC 30 Central;4.JPG	818	1004	MA	SC	44	MA	26	TA	12	CS	8	CB	6
1009	Belize;2014;CBC 30 Central;4.JPG	793	3120	CB	SC	31	CB	30	TA	18	CS	6	SP	5
1010	Belize;2014;CBC 30 Central;4.JPG	880	3013	CB	CS	43	CB	38	SP	8	*SHAD	4	SC	3
1011	Belize;2014;CBC 30 Central;4.JPG	1270	177	SC	SC	49	MA	20	TA	12	CS	10	CB	6
1012	Belize;2014;CBC 30 Central;4.JPG	993	304	MA	MA	59	SC	20	TA	14	SP	2	CB	2
1013	Belize;2014;CBC 30 Central;4.JPG	1052	868	MA	MA	67	SC	13	TA	7	CS	7	SP	3
1014	Belize;2014;CBC 30 Central;4.JPG	1066	1763	SC	MA	47	SC	33	TA	9	CB	6	CS	2
1015	Belize;2014;CBC 30 Central;4.JPG	1256	1520	SC	SC	61	MA	24	TA	5	CB	5	CS	2
1016	Belize;2014;CBC 30 Central;4.JPG	1178	1595	MA	MA	74	SC	9	TA	5	CS	5	SP	4
1017	Belize;2014;CBC 30 Central;4.JPG	1118	2842	CB	SC	48	CB	35	CS	9	SP	2	*SHAD	2
1018	Belize;2014;CBC 30 Central;4.JPG	1684	516	SC	SC	37	MA	32	TA	15	CS	7	CB	4
1019	Belize;2014;CBC 30 Central;4.JPG	1805	868	MA	MA	68	SC	18	TA	7	CB	2	CS	2
1020	Belize;2014;CBC 30 Central;4.JPG	2210	774	MA	SC	53	MA	23	TA	11	CB	5	CS	4
1021	Belize;2014;CBC 30 Central;4.JPG	2241	803	MA	SC	50	MA	31	TA	9	CS	4	CB	3
1022	Belize;2014;CBC 30 Central;4.JPG	2161	1145	CB	CB	86	SP	12	TA	1	*SHAD	1	CNCAZ	0
1023	Belize;2014;CBC 30 Central;4.JPG	2095	1345	MA	MA	65	TA	10	CS	8	SC	6	SP	6
1024	Belize;2014;CBC 30 Central;4.JPG	1870	1898	SC	SC	45	MA	23	TA	15	CS	8	CB	5
1025	Belize;2014;CBC 30 Central;4.JPG	2140	2336	SC	SC	55	MA	20	CS	9	TA	8	CB	3
1026	Belize;2014;CBC 30 Central;50.JPG	497	3711	CB	SC	55	MA	23	CS	10	CB	4	TA	4
1027	Belize;2014;CBC 30 Central;50.JPG	721	594	SC	SC	60	CB	27	TA	7	SP	3	MA	1
1028	Belize;2014;CBC 30 Central;50.JPG	899	1795	CB	CB	70	MA	13	SP	9	*SHAD	2	TA	2
1029	Belize;2014;CBC 30 Central;50.JPG	1068	3024	CB	CB	56	SC	34	SP	3	TA	2	*SHAD	2
1030	Belize;2014;CBC 30 Central;50.JPG	684	2602	TA	TA	43	SC	41	CB	6	MA	4	*SHAD	2
1031	Belize;2014;CBC 30 Central;50.JPG	1138	2655	CB	CB	66	SP	28	SC	2	*SHAD	2	CNCAZ	1
1032	Belize;2014;CBC 30 Central;50.JPG	1079	3462	CB	CB	52	SC	17	CS	17	*SHAD	5	SP	5
1033	Belize;2014;CBC 30 Central;50.JPG	1610	1362	SC	SC	56	CB	24	TA	7	CS	6	MA	2
1034	Belize;2014;CBC 30 Central;50.JPG	1429	2453	SC	SC	54	MA	22	CB	9	TA	9	CS	3
1035	Belize;2014;CBC 30 Central;50.JPG	1360	3701	SC	SC	81	SU	6	CS	5	TA	3	CB	2
1036	Belize;2014;CBC 30 Central;50.JPG	1939	452	CS	MA	30	SC	24	CB	15	CS	13	TA	10
1037	Belize;2014;CBC 30 Central;50.JPG	1995	988	SC	SC	63	TA	18	MA	10	CS	3	CB	3
1038	Belize;2014;CBC 30 Central;50.JPG	1930	1715	SC	SC	81	TA	7	MA	4	CS	3	*SHAD	1
1039	Belize;2014;CBC 30 Central;50.JPG	1967	2004	SC	SC	76	CS	8	TA	7	MA	3	CB	2
1040	Belize;2014;CBC 30 Central;50.JPG	1892	3409	CB	CB	56	SC	14	TA	8	MA	7	CS	4
1041	Belize;2014;CBC 30 Central;50.JPG	2484	472	SC	SC	61	CB	29	SP	3	CS	2	TA	2
1042	Belize;2014;CBC 30 Central;50.JPG	2340	606	CB	CB	83	SP	9	SC	3	CS	2	*SHAD	1
1043	Belize;2014;CBC 30 Central;50.JPG	2408	1072	CB	CB	61	SC	24	MA	5	SP	5	TA	2
1044	Belize;2014;CBC 30 Central;50.JPG	2394	2030	CB	SC	89	CB	3	SP	2	*SHAD	2	MA	2
1045	Belize;2014;CBC 30 Central;50.JPG	2207	2059	MA	MA	75	TA	11	SC	4	CS	3	CB	3
1046	Belize;2014;CBC 30 Central;50.JPG	2427	1823	MA	MA	40	CB	25	SC	20	TA	8	SP	4
1047	Belize;2014;CBC 30 Central;50.JPG	2258	2846	CB	CB	65	SC	14	MA	10	CS	5	SP	3
1048	Belize;2014;CBC 30 Central;50.JPG	2585	3619	CB	CB	68	CS	18	SP	7	SC	4	*SHAD	1
1049	Belize;2014;CBC 30 Central;50.JPG	2192	3605	SC	SC	75	TA	9	CB	7	CS	4	SU	2
1050	Belize;2014;CBC 30 Central;50.JPG	2538	3667	CB	CB	83	SP	7	CS	6	SC	2	*SHAD	1
1051	Belize;2014;CBC 30 Central;51.JPG	521	2579	CS	SC	30	CS	30	CB	16	TA	8	MA	5
1052	Belize;2014;CBC 30 Central;51.JPG	192	2836	MA	SC	51	MA	32	TA	8	CS	7	*SHAD	1
1053	Belize;2014;CBC 30 Central;51.JPG	275	3958	SC	SC	61	TA	15	MA	11	CB	5	CS	4
1054	Belize;2014;CBC 30 Central;51.JPG	1161	673	CB	CS	31	MA	18	SC	17	CB	15	SP	8
1055	Belize;2014;CBC 30 Central;51.JPG	936	1565	SC	SC	81	CB	6	CS	6	TA	3	MA	2
1056	Belize;2014;CBC 30 Central;51.JPG	957	1732	SC	SC	88	CB	4	MA	2	CS	1	TA	1
1057	Belize;2014;CBC 30 Central;51.JPG	729	1408	TA	TA	33	SC	28	MA	25	CS	5	CB	4
1058	Belize;2014;CBC 30 Central;51.JPG	840	2850	SC	SC	82	CB	4	CS	4	TA	3	MA	3
1059	Belize;2014;CBC 30 Central;51.JPG	1089	3235	CB	CB	41	MA	37	SC	6	SP	5	CS	4
1060	Belize;2014;CBC 30 Central;51.JPG	930	3474	CB	CB	45	MA	24	CS	14	TA	6	SP	6
1061	Belize;2014;CBC 30 Central;51.JPG	1696	2250	MA	MA	83	SC	8	CB	3	SP	2	TA	1
1062	Belize;2014;CBC 30 Central;51.JPG	1379	2995	CB	CB	76	MA	8	TA	5	CS	5	SP	4
1063	Belize;2014;CBC 30 Central;51.JPG	1493	3138	CB	CB	83	CS	5	TA	4	SP	3	MA	2
1064	Belize;2014;CBC 30 Central;51.JPG	2061	494	SC	CS	50	SC	29	CB	10	SP	5	*SHAD	2
1065	Belize;2014;CBC 30 Central;51.JPG	2137	1539	CB	CB	84	SP	5	MA	4	*SHAD	2	SC	2
1066	Belize;2014;CBC 30 Central;51.JPG	1886	3036	CB	CB	60	SC	31	CS	2	MA	2	TA	2
1067	Belize;2014;CBC 30 Central;51.JPG	2058	3205	CB	CB	83	MA	7	SP	4	TA	2	SC	1
1068	Belize;2014;CBC 30 Central;51.JPG	1824	3796	CB	CB	67	CS	9	SC	9	SP	6	MA	3
1069	Belize;2014;CBC 30 Central;51.JPG	2676	543	CB	CB	78	SP	10	MA	9	CS	1	*SHAD	1
1070	Belize;2014;CBC 30 Central;51.JPG	2595	494	CB	CB	87	SP	6	TA	2	MA	1	*SHAD	1
1071	Belize;2014;CBC 30 Central;51.JPG	2401	606	CB	CB	60	SC	16	MA	6	CS	6	SP	5
1072	Belize;2014;CBC 30 Central;51.JPG	2431	3742	SC	SC	82	TA	7	CB	4	CS	2	MA	2
1073	Belize;2014;CBC 30 Central;51.JPG	2250	4110	CB	CB	65	MA	23	SP	5	TA	3	CS	1
1074	Belize;2014;CBC 30 Central;51.JPG	2552	4011	SC	SC	66	TA	16	CB	11	SP	2	MA	2
1075	Belize;2014;CBC 30 Central;51.JPG	2317	3907	CB	CB	71	TA	8	MA	6	SP	6	SC	4
1076	Belize;2014;CBC 30 Central;52.JPG	438	538	CB	SC	48	CB	39	SP	7	TA	2	MA	1
1077	Belize;2014;CBC 30 Central;52.JPG	673	465	CB	CB	65	SC	20	MA	5	SP	4	TA	3
1078	Belize;2014;CBC 30 Central;52.JPG	953	316	SC	SC	73	CB	12	MA	6	TA	3	SP	2
1079	Belize;2014;CBC 30 Central;52.JPG	681	1277	SC	SC	75	CB	11	TA	6	MA	3	CS	2
1080	Belize;2014;CBC 30 Central;52.JPG	651	1254	SC	SC	82	CB	5	TA	5	MA	3	CS	2
1081	Belize;2014;CBC 30 Central;52.JPG	1125	3124	MA	CB	53	SC	17	CS	13	TA	8	MA	3
1082	Belize;2014;CBC 30 Central;52.JPG	902	3122	CS	CS	75	CB	8	TA	7	MA	4	SC	3
1083	Belize;2014;CBC 30 Central;52.JPG	922	3805	MA	MA	59	SC	18	TA	11	CS	4	CB	4
1084	Belize;2014;CBC 30 Central;52.JPG	1509	888	SC	SC	63	TA	14	CB	8	MA	6	CS	5
1085	Belize;2014;CBC 30 Central;52.JPG	1171	653	SC	CB	45	SC	25	MA	13	SP	7	CS	4
1086	Belize;2014;CBC 30 Central;52.JPG	1228	796	SC	SC	45	TA	19	CB	12	MA	11	CS	8
1087	Belize;2014;CBC 30 Central;52.JPG	1324	2286	MA	MA	38	SC	24	CS	11	CB	11	TA	10
1088	Belize;2014;CBC 30 Central;52.JPG	1250	1821	SC	SC	74	TA	12	CB	5	CS	3	MA	3
1089	Belize;2014;CBC 30 Central;52.JPG	1316	2664	SC	SC	42	MA	39	TA	11	CS	2	SU	1
1090	Belize;2014;CBC 30 Central;52.JPG	1533	2551	SC	SC	76	CB	8	MA	5	TA	4	CS	3
1091	Belize;2014;CBC 30 Central;52.JPG	1933	2210	SC	SC	67	TA	14	MA	7	CS	7	CB	2
1092	Belize;2014;CBC 30 Central;52.JPG	1716	3229	CB	CB	77	CS	13	SC	4	SP	3	TA	1
1093	Belize;2014;CBC 30 Central;52.JPG	1855	4002	CS	CS	86	MA	5	SP	3	TA	2	CB	2
1094	Belize;2014;CBC 30 Central;52.JPG	1904	3550	CB	SC	46	CB	26	CS	9	MA	9	TA	6
1095	Belize;2014;CBC 30 Central;52.JPG	2361	521	SC	SC	67	CB	28	SP	2	TA	1	*SHAD	1
1096	Belize;2014;CBC 30 Central;52.JPG	2537	475	CB	CB	79	SP	12	SC	4	MA	3	*SHAD	1
1097	Belize;2014;CBC 30 Central;52.JPG	2304	1252	CB	CB	78	SC	11	SP	8	CS	1	*SHAD	1
1098	Belize;2014;CBC 30 Central;52.JPG	2422	2286	SC	SC	66	TA	10	CB	10	MA	7	CS	4
1099	Belize;2014;CBC 30 Central;52.JPG	2623	1900	SC	SC	50	CB	23	TA	14	MA	5	CS	5
1100	Belize;2014;CBC 30 Central;52.JPG	2353	3212	CS	CS	85	SP	4	MA	4	*SHAD	2	CB	2
1101	Belize;2014;CBC 30 Central;53.JPG	217	859	SC	SC	75	TA	10	CB	5	CS	4	MA	3
1102	Belize;2014;CBC 30 Central;53.JPG	298	527	SC	SC	88	TA	4	CB	3	*SHAD	1	CS	1
1103	Belize;2014;CBC 30 Central;53.JPG	512	1047	CB	CB	88	SP	7	TA	1	*SHAD	1	CS	1
1104	Belize;2014;CBC 30 Central;53.JPG	349	2233	MA	MA	31	CS	29	SC	21	TA	13	SP	2
1105	Belize;2014;CBC 30 Central;53.JPG	461	2951	CS	CS	75	TA	10	MA	9	SU	1	*SHAD	1
1106	Belize;2014;CBC 30 Central;53.JPG	823	653	CB	CB	73	SC	17	SP	6	*SHAD	2	CS	2
1107	Belize;2014;CBC 30 Central;53.JPG	950	1170	SC	SC	70	CB	12	TA	9	MA	3	CS	3
1108	Belize;2014;CBC 30 Central;53.JPG	963	2659	CS	MA	40	CS	34	TA	16	SC	3	*SHAD	2
1109	Belize;2014;CBC 30 Central;53.JPG	1407	608	SC	SC	75	TA	12	CB	5	MA	3	CS	2
1110	Belize;2014;CBC 30 Central;53.JPG	1628	430	SC	SC	85	TA	6	CS	3	CB	2	*SHAD	1
1111	Belize;2014;CBC 30 Central;53.JPG	1518	2681	SC	SC	79	CB	12	TA	4	CS	2	*SHAD	1
1112	Belize;2014;CBC 30 Central;53.JPG	1216	2786	MA	SC	43	CB	35	MA	7	CS	7	TA	4
1113	Belize;2014;CBC 30 Central;53.JPG	1415	3505	SC	SC	62	SU	11	CB	10	MA	9	TA	4
1114	Belize;2014;CBC 30 Central;53.JPG	2178	831	SC	SC	87	CB	3	CS	3	SP	2	TA	2
1115	Belize;2014;CBC 30 Central;53.JPG	1756	220	CS	CS	82	SP	4	SU	4	*SHAD	3	SC	3
1116	Belize;2014;CBC 30 Central;53.JPG	2199	1529	SC	SC	79	CS	10	TA	4	MA	2	SP	2
1117	Belize;2014;CBC 30 Central;53.JPG	1969	2782	SC	SC	79	TA	9	CB	5	CS	4	*SHAD	1
1118	Belize;2014;CBC 30 Central;53.JPG	1990	2686	SC	SC	79	TA	14	CS	3	*SHAD	1	SP	1
1119	Belize;2014;CBC 30 Central;53.JPG	2109	2759	SC	SC	87	TA	4	CB	3	CS	2	*SHAD	1
1120	Belize;2014;CBC 30 Central;53.JPG	2401	526	SC	SC	76	CB	8	TA	6	MA	4	CS	2
1121	Belize;2014;CBC 30 Central;53.JPG	2771	579	CB	CB	80	SP	9	SC	4	*SHAD	2	MA	2
1122	Belize;2014;CBC 30 Central;53.JPG	2291	1212	CS	CS	65	SC	24	MA	3	SP	2	*SHAD	2
1123	Belize;2014;CBC 30 Central;53.JPG	2724	1063	CB	CB	68	SC	15	SP	11	CS	3	*SHAD	2
1124	Belize;2014;CBC 30 Central;53.JPG	2386	1955	CB	CB	91	SP	6	TA	1	*SHAD	1	CNCAZ	0
1125	Belize;2014;CBC 30 Central;53.JPG	2478	3488	SC	SC	50	CS	17	CB	16	MA	7	TA	5
1126	Belize;2014;CBC 30 Central;54.JPG	616	559	SC	SC	77	CB	8	MA	6	CS	3	TA	3
1127	Belize;2014;CBC 30 Central;54.JPG	420	921	SU	SU	57	SC	28	CS	6	SP	2	MA	2
1128	Belize;2014;CBC 30 Central;54.JPG	1021	665	SC	SC	76	MA	6	TA	6	SU	5	CB	3
1129	Belize;2014;CBC 30 Central;54.JPG	700	439	SC	CB	67	SC	19	CS	5	SP	5	*SHAD	1
1130	Belize;2014;CBC 30 Central;54.JPG	758	460	CB	CB	44	CS	26	SC	14	SP	8	MA	3
1131	Belize;2014;CBC 30 Central;54.JPG	969	3003	CB	CB	75	SP	10	MA	5	CS	5	SC	2
1132	Belize;2014;CBC 30 Central;54.JPG	1071	2783	CB	CB	81	SP	12	CS	3	*SHAD	1	SC	1
1133	Belize;2014;CBC 30 Central;54.JPG	802	3392	CB	CB	70	MA	14	SP	10	SC	2	*SHAD	1
1134	Belize;2014;CBC 30 Central;54.JPG	980	3901	CB	CB	47	SC	15	MA	13	SP	8	TA	8
1135	Belize;2014;CBC 30 Central;54.JPG	918	3266	CB	CB	59	MA	23	SP	7	SC	6	TA	2
1136	Belize;2014;CBC 30 Central;54.JPG	774	3453	CB	CB	71	MA	15	SP	7	SC	5	*SHAD	1
1137	Belize;2014;CBC 30 Central;54.JPG	1181	496	SC	SC	72	SU	11	CB	8	MA	2	SP	2
1138	Belize;2014;CBC 30 Central;54.JPG	1364	692	SC	SC	69	SU	15	CB	6	MA	3	TA	2
1139	Belize;2014;CBC 30 Central;54.JPG	1471	1619	SC	SC	68	SU	19	TA	3	MA	3	SP	2
1140	Belize;2014;CBC 30 Central;54.JPG	1216	2493	CB	CB	70	SP	12	CS	12	TA	1	*SHAD	1
1141	Belize;2014;CBC 30 Central;54.JPG	1372	2884	SC	SC	77	TA	6	SU	6	CS	5	MA	2
1142	Belize;2014;CBC 30 Central;54.JPG	1186	3840	CB	CB	78	SP	13	SC	7	*SHAD	1	CNCAZ	0
1143	Belize;2014;CBC 30 Central;54.JPG	1973	735	SC	SC	84	CB	4	TA	3	MA	3	CS	2
1144	Belize;2014;CBC 30 Central;54.JPG	1879	3897	SC	SC	63	SU	24	CB	3	TA	2	MA	2
1145	Belize;2014;CBC 30 Central;54.JPG	2168	381	SC	SC	62	SU	11	MA	9	CB	6	CS	5
1146	Belize;2014;CBC 30 Central;54.JPG	2415	1356	SU	SC	55	SU	19	MA	10	CB	4	CS	4
1147	Belize;2014;CBC 30 Central;54.JPG	2517	1407	SC	SC	78	CB	9	CS	6	SP	2	TA	2
1148	Belize;2014;CBC 30 Central;54.JPG	2328	1803	SC	SC	76	CB	12	CS	4	MA	2	TA	2
1149	Belize;2014;CBC 30 Central;54.JPG	2414	2745	SC	SC	71	TA	16	MA	4	CS	3	CB	2
1150	Belize;2014;CBC 30 Central;54.JPG	2361	3569	SP	SC	81	MA	4	CB	4	TA	4	SP	2
1151	Belize;2014;CBC 30 Central;55.JPG	368	504	TA	SC	39	MA	35	TA	12	SP	5	CB	4
1152	Belize;2014;CBC 30 Central;55.JPG	378	1123	SC	SC	59	SU	31	CB	2	TA	2	CS	2
1153	Belize;2014;CBC 30 Central;55.JPG	306	1576	SC	SC	79	CB	6	TA	5	MA	4	CS	2
1154	Belize;2014;CBC 30 Central;55.JPG	544	1991	SC	SC	80	CB	6	TA	5	MA	3	CS	2
1155	Belize;2014;CBC 30 Central;55.JPG	456	3477	SC	SC	84	CB	5	TA	3	CS	2	MA	2
1156	Belize;2014;CBC 30 Central;55.JPG	847	793	SC	SC	87	CB	4	TA	3	*SHAD	1	SP	1
1157	Belize;2014;CBC 30 Central;55.JPG	1139	2234	SC	SC	83	TA	6	MA	5	CB	2	CS	2
1158	Belize;2014;CBC 30 Central;55.JPG	906	3123	SC	SC	90	TA	2	CB	2	CS	2	*SHAD	1
1159	Belize;2014;CBC 30 Central;55.JPG	736	3466	CB	CB	87	SP	7	CS	2	*SHAD	2	SC	2
1160	Belize;2014;CBC 30 Central;55.JPG	1526	491	SC	SC	84	SU	6	CS	3	CB	2	*SHAD	1
1161	Belize;2014;CBC 30 Central;55.JPG	1617	1527	TA	SC	42	TA	28	CB	13	MA	8	CS	6
1162	Belize;2014;CBC 30 Central;55.JPG	1481	1990	SC	SC	78	CB	9	TA	4	MA	4	CS	2
1163	Belize;2014;CBC 30 Central;55.JPG	2095	459	TA	MA	47	TA	21	SC	10	CB	8	CS	6
1164	Belize;2014;CBC 30 Central;55.JPG	1711	1741	SC	SC	78	TA	8	MA	5	CS	4	CB	2
1165	Belize;2014;CBC 30 Central;55.JPG	1903	1411	SC	SC	76	TA	11	CS	4	CB	3	MA	2
1166	Belize;2014;CBC 30 Central;55.JPG	1737	1548	SC	SC	73	CB	14	TA	5	CS	3	MA	2
1167	Belize;2014;CBC 30 Central;55.JPG	1993	2285	SC	SC	43	CB	39	MA	6	TA	5	CS	3
1168	Belize;2014;CBC 30 Central;55.JPG	1959	3076	SC	SC	59	SU	31	CS	3	CB	2	SP	1
1169	Belize;2014;CBC 30 Central;55.JPG	1786	3043	SC	SU	43	SC	42	CS	3	CB	3	TA	3
1170	Belize;2014;CBC 30 Central;55.JPG	1838	4010	SC	SC	76	TA	15	CB	3	CS	3	*SHAD	1
1171	Belize;2014;CBC 30 Central;55.JPG	1793	3893	SC	SC	87	SU	3	TA	3	CB	2	CS	2
1172	Belize;2014;CBC 30 Central;55.JPG	1651	4086	SC	MA	61	SC	13	TA	13	CB	5	SP	4
1173	Belize;2014;CBC 30 Central;55.JPG	1646	3428	SC	SC	78	CB	9	SU	4	TA	3	CS	2
1174	Belize;2014;CBC 30 Central;55.JPG	2497	1081	SP	MA	57	CB	18	SC	10	CS	6	TA	3
1175	Belize;2014;CBC 30 Central;55.JPG	2533	3979	SC	SC	71	CS	10	CB	6	TA	5	MA	2
1176	Belize;2014;CBC 30 Central;56.JPG	592	1097	SU	SU	77	CS	8	SC	6	TA	4	SP	3
1177	Belize;2014;CBC 30 Central;56.JPG	413	2323	SC	SC	82	TA	5	CS	3	MA	3	CB	2
1178	Belize;2014;CBC 30 Central;56.JPG	544	3096	SC	SC	74	CB	11	TA	8	MA	3	CS	2
1179	Belize;2014;CBC 30 Central;56.JPG	170	3749	CB	CB	50	MA	15	TA	12	SP	10	SC	5
1180	Belize;2014;CBC 30 Central;56.JPG	703	673	SC	SC	78	CS	7	TA	6	MA	4	CB	3
1181	Belize;2014;CBC 30 Central;56.JPG	1093	226	SC	SC	65	TA	11	MA	9	CB	6	CS	3
1182	Belize;2014;CBC 30 Central;56.JPG	861	1804	SC	SC	75	TA	15	MA	4	CS	1	SP	1
1183	Belize;2014;CBC 30 Central;56.JPG	897	3487	SC	SC	68	CS	15	CB	7	TA	5	MA	2
1184	Belize;2014;CBC 30 Central;56.JPG	1591	1232	SC	SC	51	TA	35	CB	6	MA	3	CS	2
1185	Belize;2014;CBC 30 Central;56.JPG	1561	1389	SC	TA	52	SC	34	CS	4	MA	4	SP	2
1186	Belize;2014;CBC 30 Central;56.JPG	1257	1057	SC	SC	53	TA	22	CS	9	MA	7	CB	6
1187	Belize;2014;CBC 30 Central;56.JPG	1259	2149	SC	SC	60	TA	21	CB	6	CS	5	MA	5
1188	Belize;2014;CBC 30 Central;56.JPG	1162	2780	SC	SC	75	TA	13	CB	4	MA	4	CS	2
1189	Belize;2014;CBC 30 Central;56.JPG	1671	429	SC	SC	88	TA	3	CB	2	SP	2	MA	1
1190	Belize;2014;CBC 30 Central;56.JPG	1742	2533	SC	SC	83	TA	6	CB	5	MA	2	CS	1
1191	Belize;2014;CBC 30 Central;56.JPG	1954	3370	SC	SC	88	CS	4	TA	3	CB	2	*SHAD	1
1192	Belize;2014;CBC 30 Central;56.JPG	2327	664	SC	SC	59	TA	19	MA	10	CB	8	CS	2
1193	Belize;2014;CBC 30 Central;56.JPG	2565	1713	TA	SC	37	TA	29	MA	15	CS	12	CB	3
1194	Belize;2014;CBC 30 Central;56.JPG	2588	1715	TA	SC	34	TA	28	MA	19	CS	12	CB	3
1195	Belize;2014;CBC 30 Central;56.JPG	2503	1662	TA	SC	41	TA	23	CS	16	MA	11	CB	4
1196	Belize;2014;CBC 30 Central;56.JPG	2300	3146	SC	SC	63	SU	11	CB	9	TA	8	MA	4
1197	Belize;2014;CBC 30 Central;56.JPG	2479	2694	SC	SC	86	CB	4	CS	3	TA	3	MA	1
1198	Belize;2014;CBC 30 Central;56.JPG	2389	3199	SC	SC	79	CB	5	TA	4	CS	4	MA	3
1199	Belize;2014;CBC 30 Central;56.JPG	2475	3566	SU	SU	56	SC	33	CS	3	TA	2	MA	2
1200	Belize;2014;CBC 30 Central;56.JPG	2222	3383	SC	SC	68	SU	12	CB	7	CS	4	MA	4
1201	Belize;2014;CBC 30 Central;57.JPG	579	894	CB	CB	56	SC	32	SP	9	CS	1	*SHAD	1
1202	Belize;2014;CBC 30 Central;57.JPG	393	1099	SU	SC	49	CS	25	CB	11	SP	4	MA	4
1203	Belize;2014;CBC 30 Central;57.JPG	892	311	SC	SC	73	MA	8	CB	6	SP	5	TA	3
1204	Belize;2014;CBC 30 Central;57.JPG	862	1494	CB	SC	68	CB	13	CS	8	SP	5	TA	2
1205	Belize;2014;CBC 30 Central;57.JPG	961	1325	CB	SC	61	CB	14	SP	10	CS	6	TA	5
1206	Belize;2014;CBC 30 Central;57.JPG	701	1491	CB	CB	47	SC	22	SP	13	MA	8	TA	5
1207	Belize;2014;CBC 30 Central;57.JPG	649	2536	SC	SC	70	MA	11	TA	8	CS	4	CB	2
1208	Belize;2014;CBC 30 Central;57.JPG	967	2658	SC	SC	67	CB	10	CS	9	TA	5	MA	4
1209	Belize;2014;CBC 30 Central;57.JPG	810	2577	SC	SC	79	CS	6	MA	5	SP	3	CB	3
1210	Belize;2014;CBC 30 Central;57.JPG	749	3259	SC	SC	70	CS	12	CB	8	TA	4	SP	2
1211	Belize;2014;CBC 30 Central;57.JPG	1467	379	CB	CB	46	SC	28	CS	17	SP	7	*SHAD	2
1212	Belize;2014;CBC 30 Central;57.JPG	1487	494	*UNK	CB	28	SC	24	CS	23	MA	15	TA	5
1213	Belize;2014;CBC 30 Central;57.JPG	1228	1406	CB	SC	52	CB	36	CS	5	SP	3	*SHAD	1
1214	Belize;2014;CBC 30 Central;57.JPG	1101	1600	SC	SC	66	CB	22	SP	6	MA	2	CS	1
1215	Belize;2014;CBC 30 Central;57.JPG	1441	2313	SC	SC	75	CB	9	TA	6	MA	4	CS	3
1216	Belize;2014;CBC 30 Central;57.JPG	1176	3348	SC	SC	84	CB	4	TA	3	CS	3	MA	2
1217	Belize;2014;CBC 30 Central;57.JPG	1462	3112	SC	SC	75	CB	7	CS	6	MA	6	TA	2
1218	Belize;2014;CBC 30 Central;57.JPG	1646	268	CB	CB	70	SC	15	SP	10	MA	2	CS	2
1219	Belize;2014;CBC 30 Central;57.JPG	1838	1852	SC	SC	50	MA	15	TA	10	CB	10	CS	8
1220	Belize;2014;CBC 30 Central;57.JPG	1875	2636	SC	SC	58	CB	12	TA	12	MA	7	CS	6
1221	Belize;2014;CBC 30 Central;57.JPG	1646	2433	SC	SC	75	CB	9	CS	5	TA	5	MA	3
1222	Belize;2014;CBC 30 Central;57.JPG	2363	794	SC	SC	55	CB	15	CS	14	MA	7	TA	4
1223	Belize;2014;CBC 30 Central;57.JPG	2014	1208	SC	SC	72	CB	13	CS	6	SP	4	MA	2
1224	Belize;2014;CBC 30 Central;57.JPG	2291	1410	SC	SC	48	CB	22	MA	9	TA	8	CS	8
1225	Belize;2014;CBC 30 Central;57.JPG	2195	2429	SC	SC	63	CB	21	CS	4	SP	4	TA	2
1226	Belize;2014;CBC 30 Central;58.JPG	487	514	SC	SC	78	TA	6	MA	6	CS	3	CB	3
1227	Belize;2014;CBC 30 Central;58.JPG	358	1082	SC	SC	33	CS	19	TA	13	CB	12	MA	11
1228	Belize;2014;CBC 30 Central;58.JPG	419	1223	CB	CB	86	SP	5	SC	4	*SHAD	2	MA	1
1229	Belize;2014;CBC 30 Central;58.JPG	295	1365	CB	CB	89	SP	6	SC	3	*SHAD	1	CNCAZ	0
1230	Belize;2014;CBC 30 Central;58.JPG	181	2740	CS	CS	70	CB	10	TA	6	SP	4	*SHAD	3
1231	Belize;2014;CBC 30 Central;58.JPG	179	3564	CB	SC	68	CB	15	MA	5	TA	4	SU	3
1232	Belize;2014;CBC 30 Central;58.JPG	433	3053	SU	CB	31	SU	31	SC	23	TA	4	CS	3
1233	Belize;2014;CBC 30 Central;58.JPG	199	3120	SU	SU	71	SC	14	CS	6	CB	4	TA	2
1234	Belize;2014;CBC 30 Central;58.JPG	912	1475	CB	CB	90	SP	5	MA	1	CS	1	*SHAD	1
1235	Belize;2014;CBC 30 Central;58.JPG	977	2487	SU	SU	71	SC	10	TA	5	CS	4	CB	3
1236	Belize;2014;CBC 30 Central;58.JPG	946	2899	SC	SC	83	TA	4	CS	3	SU	2	SP	2
1237	Belize;2014;CBC 30 Central;58.JPG	1343	1089	SC	SC	69	TA	11	CB	8	MA	4	CS	3
1238	Belize;2014;CBC 30 Central;58.JPG	1122	3605	SC	SC	74	CS	9	TA	6	CB	4	SU	2
1239	Belize;2014;CBC 30 Central;58.JPG	1705	310	TA	TA	42	SC	37	MA	9	CS	5	SP	3
1240	Belize;2014;CBC 30 Central;58.JPG	1537	1954	SC	SC	79	TA	7	CB	4	CS	4	MA	2
1241	Belize;2014;CBC 30 Central;58.JPG	1640	2234	SC	SC	86	CS	6	TA	2	*SHAD	1	CB	1
1242	Belize;2014;CBC 30 Central;58.JPG	1670	1785	SC	SC	69	TA	16	MA	6	CB	3	CS	2
1243	Belize;2014;CBC 30 Central;58.JPG	1562	2527	SC	SC	79	CS	12	TA	3	*SHAD	1	MA	1
1244	Belize;2014;CBC 30 Central;58.JPG	1634	2467	SC	SC	85	CS	7	MA	2	CB	2	TA	2
1245	Belize;2014;CBC 30 Central;58.JPG	1542	2633	SC	SC	78	CS	12	TA	5	MA	1	*SHAD	1
1246	Belize;2014;CBC 30 Central;58.JPG	1832	3098	SC	SC	81	CB	5	MA	5	TA	2	SU	2
1247	Belize;2014;CBC 30 Central;58.JPG	1845	3406	SC	SC	89	CS	4	CB	2	TA	2	*SHAD	1
1248	Belize;2014;CBC 30 Central;58.JPG	2094	301	SC	SC	87	SU	2	TA	2	SP	2	CS	2
1249	Belize;2014;CBC 30 Central;58.JPG	2017	887	SC	SC	80	TA	7	CS	6	MA	2	CB	2
1250	Belize;2014;CBC 30 Central;58.JPG	2010	3605	SU	SC	53	CS	23	SU	12	CB	5	*SHAD	2
1251	Belize;2014;CBC 30 Central;59.JPG	166	414	SC	SC	72	TA	14	CS	4	MA	3	CB	3
1252	Belize;2014;CBC 30 Central;59.JPG	572	1457	SC	SU	43	SC	43	CB	6	TA	4	MA	1
1253	Belize;2014;CBC 30 Central;59.JPG	149	3835	SC	SC	85	TA	4	CS	4	CB	2	*SHAD	1
1254	Belize;2014;CBC 30 Central;59.JPG	520	3410	SC	SU	58	SC	34	TA	2	MA	2	SP	1
1255	Belize;2014;CBC 30 Central;59.JPG	1086	400	MA	MA	36	SC	25	TA	19	CB	14	SP	3
1256	Belize;2014;CBC 30 Central;59.JPG	1028	2703	SC	SC	63	CB	14	SU	8	TA	6	MA	6
1257	Belize;2014;CBC 30 Central;59.JPG	690	3748	SC	SC	79	TA	8	CB	5	MA	3	SP	2
1258	Belize;2014;CBC 30 Central;59.JPG	1134	3535	SC	SC	64	TA	19	MA	6	CB	4	SP	4
1259	Belize;2014;CBC 30 Central;59.JPG	1435	308	SC	SC	79	TA	6	SU	4	CB	3	SP	2
1260	Belize;2014;CBC 30 Central;59.JPG	1364	752	SC	SC	73	CB	10	TA	6	SU	3	CS	3
1261	Belize;2014;CBC 30 Central;59.JPG	1646	1169	SC	SC	84	CB	6	TA	3	MA	3	CS	2
1262	Belize;2014;CBC 30 Central;59.JPG	1537	1805	SC	SC	86	CB	4	MA	3	TA	3	CS	1
1263	Belize;2014;CBC 30 Central;59.JPG	1193	2962	SC	SC	86	SP	5	CB	3	CS	2	*SHAD	1
1264	Belize;2014;CBC 30 Central;59.JPG	1250	2978	SC	SC	74	CB	9	SP	8	MA	3	*SHAD	2
1265	Belize;2014;CBC 30 Central;59.JPG	2080	881	SC	SC	63	SU	17	TA	6	CS	5	CB	3
1266	Belize;2014;CBC 30 Central;59.JPG	1698	2018	SC	SC	70	CB	14	MA	9	SP	2	TA	2
1267	Belize;2014;CBC 30 Central;59.JPG	1708	2176	SU	SU	67	SC	18	MA	6	TA	4	CB	2
1268	Belize;2014;CBC 30 Central;59.JPG	1864	2587	SU	SC	43	CB	21	TA	12	MA	12	CS	8
1269	Belize;2014;CBC 30 Central;59.JPG	1706	3881	SC	SC	63	SU	14	TA	7	CB	5	MA	5
1270	Belize;2014;CBC 30 Central;59.JPG	2276	342	SC	SC	57	TA	20	MA	12	CB	4	SP	2
1271	Belize;2014;CBC 30 Central;59.JPG	2255	1004	SC	SC	66	TA	9	CB	8	CS	5	MA	5
1272	Belize;2014;CBC 30 Central;59.JPG	2231	1291	SU	SU	81	CS	4	TA	4	SC	4	MA	3
1273	Belize;2014;CBC 30 Central;59.JPG	2290	2592	CS	CS	32	SC	26	CB	21	TA	9	SU	6
1274	Belize;2014;CBC 30 Central;59.JPG	2242	2873	SC	SC	74	TA	10	CB	6	MA	6	SP	2
1275	Belize;2014;CBC 30 Central;59.JPG	2660	3636	CB	TA	45	MA	25	SC	14	CB	8	SP	4
1276	Belize;2014;CBC 30 Central;5.JPG	543	239	CB	CB	51	SC	36	SP	7	TA	3	*SHAD	2
1277	Belize;2014;CBC 30 Central;5.JPG	141	498	MA	SC	52	MA	25	TA	10	CB	7	CS	2
1278	Belize;2014;CBC 30 Central;5.JPG	217	2373	CB	CB	44	CS	37	SP	12	MA	3	SC	1
1279	Belize;2014;CBC 30 Central;5.JPG	564	3125	SU	SU	83	MA	4	SC	4	CS	3	TA	2
1280	Belize;2014;CBC 30 Central;5.JPG	957	271	CB	CB	50	SC	44	SP	4	CNCAZ	1	*SHAD	1
1281	Belize;2014;CBC 30 Central;5.JPG	719	1005	MA	MA	86	TA	4	SC	3	CS	2	SP	2
1282	Belize;2014;CBC 30 Central;5.JPG	1031	1581	MA	MA	52	SC	15	CB	12	SU	10	TA	3
1283	Belize;2014;CBC 30 Central;5.JPG	695	3320	SU	SU	80	SC	11	MA	2	CS	2	TA	1
1284	Belize;2014;CBC 30 Central;5.JPG	882	3118	SU	SU	53	SC	18	CS	8	CB	7	SP	6
1285	Belize;2014;CBC 30 Central;5.JPG	1425	770	MA	MA	61	SC	20	TA	6	CB	4	CS	4
1286	Belize;2014;CBC 30 Central;5.JPG	1519	942	MA	MA	66	SC	20	TA	5	SP	3	CS	2
1287	Belize;2014;CBC 30 Central;5.JPG	1133	1150	CB	MA	46	SP	20	CB	20	CS	4	SC	3
1288	Belize;2014;CBC 30 Central;5.JPG	1228	1810	CS	SC	47	SU	41	CS	4	MA	3	*SHAD	2
1289	Belize;2014;CBC 30 Central;5.JPG	1241	2418	SC	SC	71	TA	10	CB	8	MA	5	CS	3
1290	Belize;2014;CBC 30 Central;5.JPG	1096	2833	SC	SC	76	CB	7	CS	6	TA	4	MA	3
1291	Belize;2014;CBC 30 Central;5.JPG	1399	2274	SC	SC	75	TA	9	CB	6	MA	4	CS	2
1292	Belize;2014;CBC 30 Central;5.JPG	1303	3206	CB	CB	66	SP	14	CS	10	MA	7	*SHAD	1
1293	Belize;2014;CBC 30 Central;5.JPG	1596	1038	MA	MA	46	SC	32	TA	9	CS	5	CB	3
1294	Belize;2014;CBC 30 Central;5.JPG	1627	2056	SC	SC	64	TA	14	MA	9	CB	6	CS	4
1295	Belize;2014;CBC 30 Central;5.JPG	1947	3083	CB	CB	54	CS	22	MA	10	SP	5	SC	4
1296	Belize;2014;CBC 30 Central;5.JPG	2128	653	MA	SC	28	CS	23	MA	18	CB	15	TA	7
1297	Belize;2014;CBC 30 Central;5.JPG	2330	1971	CB	CB	59	SC	26	SP	5	MA	4	CS	2
1298	Belize;2014;CBC 30 Central;5.JPG	2375	1992	CB	CB	75	SC	10	SP	9	CS	2	MA	2
1299	Belize;2014;CBC 30 Central;5.JPG	2298	2349	CB	CB	79	SP	11	SC	5	MA	2	*SHAD	2
1300	Belize;2014;CBC 30 Central;5.JPG	2302	2210	CB	CB	79	SC	12	SP	5	*SHAD	2	MA	0
1301	Belize;2014;CBC 30 Central;60.JPG	208	2087	SC	SC	81	CB	5	MA	3	CS	3	TA	3
1302	Belize;2014;CBC 30 Central;60.JPG	531	3597	SC	SC	85	CB	6	TA	2	SP	2	CS	1
1303	Belize;2014;CBC 30 Central;60.JPG	627	890	SC	SC	45	SU	43	MA	5	CB	2	TA	1
1304	Belize;2014;CBC 30 Central;60.JPG	973	1303	SC	SC	76	CB	11	TA	7	MA	3	CS	1
1305	Belize;2014;CBC 30 Central;60.JPG	914	1041	SC	SC	87	TA	5	CB	3	*SHAD	1	SP	1
1306	Belize;2014;CBC 30 Central;60.JPG	973	2232	SC	SC	90	CB	3	TA	2	*SHAD	1	MA	1
1307	Belize;2014;CBC 30 Central;60.JPG	681	3671	CB	CB	92	SP	5	TA	1	*SHAD	1	CNCAZ	0
1308	Belize;2014;CBC 30 Central;60.JPG	934	3455	CB	CB	82	SP	5	SC	4	MA	3	*SHAD	2
1309	Belize;2014;CBC 30 Central;60.JPG	890	3348	CB	CB	46	MA	36	SP	7	*SHAD	3	CS	3
1310	Belize;2014;CBC 30 Central;60.JPG	1486	1195	TA	SC	50	TA	28	MA	12	CB	4	CS	3
1311	Belize;2014;CBC 30 Central;60.JPG	1317	979	SC	SC	55	MA	15	CB	15	TA	5	SP	3
1312	Belize;2014;CBC 30 Central;60.JPG	1328	2833	SC	SC	65	TA	22	CB	4	MA	4	CS	3
1313	Belize;2014;CBC 30 Central;60.JPG	2016	363	SU	SU	42	SC	41	CB	5	SP	3	TA	2
1314	Belize;2014;CBC 30 Central;60.JPG	1964	1341	SC	SC	74	TA	9	CB	7	CS	4	MA	3
1315	Belize;2014;CBC 30 Central;60.JPG	1888	1667	MA	SC	56	MA	21	TA	11	CB	5	CS	2
1316	Belize;2014;CBC 30 Central;60.JPG	1670	2335	SC	SC	85	TA	5	CS	3	CB	3	MA	2
1317	Belize;2014;CBC 30 Central;60.JPG	1782	2738	CS	CS	48	CB	38	MA	6	SP	4	*SHAD	1
1318	Belize;2014;CBC 30 Central;60.JPG	1777	2510	SC	SC	63	CB	17	MA	10	TA	6	SP	1
1319	Belize;2014;CBC 30 Central;60.JPG	1976	2972	SC	SC	85	TA	4	CB	4	CS	2	MA	1
1320	Belize;2014;CBC 30 Central;60.JPG	1781	2937	SC	SC	68	CB	11	TA	6	MA	6	CS	5
1321	Belize;2014;CBC 30 Central;60.JPG	2343	1537	SC	SC	56	CB	19	MA	10	TA	6	SP	5
1322	Belize;2014;CBC 30 Central;60.JPG	2329	1309	CB	CB	89	SP	6	MA	1	SC	1	*SHAD	1
1323	Belize;2014;CBC 30 Central;60.JPG	2407	1903	SC	SC	84	CB	8	TA	2	CS	1	MA	1
1324	Belize;2014;CBC 30 Central;60.JPG	2433	2469	CS	CS	70	SP	27	CNCAZ	1	MA	1	*SHAD	1
1325	Belize;2014;CBC 30 Central;60.JPG	2044	3648	SC	SC	72	TA	11	CS	5	MA	5	CB	3
1326	Belize;2014;CBC 30 Central;61.JPG	520	513	CB	CB	86	SP	5	MA	5	SC	2	*SHAD	1
1327	Belize;2014;CBC 30 Central;61.JPG	382	332	CB	CB	83	SP	9	SC	5	MA	1	*SHAD	1
1328	Belize;2014;CBC 30 Central;61.JPG	237	995	SP	MA	35	SC	34	CS	11	CB	11	SU	4
1329	Belize;2014;CBC 30 Central;61.JPG	294	2773	CS	SC	79	CB	6	TA	5	SP	3	MA	2
1330	Belize;2014;CBC 30 Central;61.JPG	358	3812	SU	SC	69	MA	16	TA	6	CS	3	SP	3
1331	Belize;2014;CBC 30 Central;61.JPG	519	3608	SC	SC	84	CB	6	CS	3	TA	3	MA	2
1332	Belize;2014;CBC 30 Central;61.JPG	152	3662	SC	SC	70	MA	12	TA	7	CS	5	CB	3
1333	Belize;2014;CBC 30 Central;61.JPG	689	1339	CB	CB	56	SC	36	SP	4	MA	2	*SHAD	1
1334	Belize;2014;CBC 30 Central;61.JPG	1010	2424	SC	SC	51	CB	41	SP	3	CS	3	*SHAD	1
1335	Belize;2014;CBC 30 Central;61.JPG	760	2836	CB	CS	31	CB	26	SC	25	SP	11	*SHAD	2
1336	Belize;2014;CBC 30 Central;61.JPG	954	2913	CB	CB	75	SP	11	CS	7	SC	3	*SHAD	1
1337	Belize;2014;CBC 30 Central;61.JPG	1393	293	CB	CB	71	MA	14	SP	9	*SHAD	2	CS	1
1338	Belize;2014;CBC 30 Central;61.JPG	1550	1137	CB	CB	65	SP	23	SC	6	MA	3	*SHAD	2
1339	Belize;2014;CBC 30 Central;61.JPG	1574	1480	CB	CB	66	SC	19	SP	12	*SHAD	1	CS	0
1340	Belize;2014;CBC 30 Central;61.JPG	1220	1774	CB	CB	62	SC	20	SP	17	CS	1	*SHAD	1
1341	Belize;2014;CBC 30 Central;61.JPG	1542	2403	CB	CB	63	SC	15	MA	12	SP	7	*SHAD	1
1342	Belize;2014;CBC 30 Central;61.JPG	1563	2679	CB	SC	58	CB	18	MA	15	SP	3	TA	3
1343	Belize;2014;CBC 30 Central;61.JPG	1408	3688	CS	CS	71	CB	10	SP	9	MA	6	TA	2
1344	Belize;2014;CBC 30 Central;61.JPG	1774	493	CB	CB	81	SP	7	CS	5	SC	4	*SHAD	2
1345	Belize;2014;CBC 30 Central;61.JPG	1996	1278	CB	CB	51	SC	31	SP	13	CS	3	*SHAD	1
1346	Belize;2014;CBC 30 Central;61.JPG	2026	2036	CB	CB	80	SP	15	SC	3	*SHAD	1	CNCAZ	0
1347	Belize;2014;CBC 30 Central;61.JPG	1665	3026	SC	SC	60	MA	26	TA	6	CB	2	CS	2
1348	Belize;2014;CBC 30 Central;61.JPG	1897	3764	CB	CB	44	SC	20	CS	12	SP	10	MA	9
1349	Belize;2014;CBC 30 Central;61.JPG	2396	272	CB	CB	58	CS	18	SC	15	SP	4	TA	2
1350	Belize;2014;CBC 30 Central;61.JPG	2582	3266	CB	CB	65	CS	16	SP	9	SC	4	*SHAD	2
1351	Belize;2014;CBC 30 Central;62.JPG	203	385	SC	SC	59	SU	14	CB	9	CS	9	SP	3
1352	Belize;2014;CBC 30 Central;62.JPG	232	1386	SC	SC	77	MA	9	CB	7	CS	3	SP	2
1353	Belize;2014;CBC 30 Central;62.JPG	361	3816	SC	SC	69	CS	13	CB	9	SP	3	TA	3
1354	Belize;2014;CBC 30 Central;62.JPG	180	3908	SC	SC	77	CB	8	CS	6	SU	3	SP	2
1355	Belize;2014;CBC 30 Central;62.JPG	1078	492	SC	SC	64	CB	14	SP	5	CS	5	MA	5
1356	Belize;2014;CBC 30 Central;62.JPG	926	279	SC	SC	84	CB	5	CS	3	TA	2	MA	2
1357	Belize;2014;CBC 30 Central;62.JPG	1057	1471	SC	SC	83	TA	4	CS	3	MA	3	SU	2
1358	Belize;2014;CBC 30 Central;62.JPG	909	1780	SC	SC	91	TA	3	CS	2	CB	1	*SHAD	1
1359	Belize;2014;CBC 30 Central;62.JPG	1035	2601	SC	SC	82	CS	5	MA	4	TA	3	CB	2
1360	Belize;2014;CBC 30 Central;62.JPG	668	2544	CB	CB	74	TA	10	SP	5	CS	4	SC	3
1361	Belize;2014;CBC 30 Central;62.JPG	697	2730	CB	CB	66	SC	8	SP	8	CS	8	TA	4
1362	Belize;2014;CBC 30 Central;62.JPG	1017	2518	SC	SC	71	MA	10	TA	6	CS	5	CB	4
1363	Belize;2014;CBC 30 Central;62.JPG	902	3799	SC	SC	86	SU	4	CB	3	CS	3	SP	1
1364	Belize;2014;CBC 30 Central;62.JPG	786	3853	SC	SC	52	SU	37	CB	3	CS	2	TA	1
1365	Belize;2014;CBC 30 Central;62.JPG	1509	1476	SC	SC	61	MA	15	TA	13	CB	5	CS	3
1366	Belize;2014;CBC 30 Central;62.JPG	1354	2504	SC	SC	69	TA	16	CS	8	CB	2	SU	2
1367	Belize;2014;CBC 30 Central;62.JPG	1426	3247	SC	SC	89	TA	2	CS	2	CB	2	*SHAD	1
1368	Belize;2014;CBC 30 Central;62.JPG	1463	3433	SC	SC	88	TA	4	CS	2	MA	1	SP	1
1369	Belize;2014;CBC 30 Central;62.JPG	1892	1325	SC	SC	83	MA	5	TA	4	CS	2	CB	2
1370	Belize;2014;CBC 30 Central;62.JPG	1743	1622	SC	SC	75	MA	6	CS	6	TA	5	CB	4
1371	Belize;2014;CBC 30 Central;62.JPG	1966	1887	SC	SC	68	MA	11	CB	8	TA	7	CS	3
1372	Belize;2014;CBC 30 Central;62.JPG	2009	2881	SC	SC	83	TA	5	CS	5	MA	2	CB	2
1373	Belize;2014;CBC 30 Central;62.JPG	2521	1138	SC	SC	77	CS	9	TA	5	CB	4	MA	2
1374	Belize;2014;CBC 30 Central;62.JPG	2561	1548	SC	SC	80	TA	6	MA	4	CS	4	CB	4
1375	Belize;2014;CBC 30 Central;62.JPG	2265	1361	SC	SC	85	CB	4	MA	3	CS	3	TA	1
1376	Belize;2014;CBC 30 Central;63.JPG	164	353	CB	CB	54	SC	25	SP	15	CS	3	*SHAD	1
1377	Belize;2014;CBC 30 Central;63.JPG	146	1071	SC	SC	42	CB	14	MA	14	SU	9	TA	8
1378	Belize;2014;CBC 30 Central;63.JPG	297	1609	SC	SC	41	CB	37	SP	8	MA	6	CS	3
1379	Belize;2014;CBC 30 Central;63.JPG	352	1750	CB	CB	73	SP	11	SC	11	CS	2	*SHAD	1
1380	Belize;2014;CBC 30 Central;63.JPG	218	1752	SC	SC	73	CB	9	TA	7	MA	6	SP	1
1381	Belize;2014;CBC 30 Central;63.JPG	445	1916	CS	SC	49	SU	30	CS	8	CB	4	MA	4
1382	Belize;2014;CBC 30 Central;63.JPG	258	3191	CS	MA	41	SC	30	CB	11	TA	9	CS	4
1383	Belize;2014;CBC 30 Central;63.JPG	1014	755	MA	CB	63	MA	18	SP	8	SC	7	*SHAD	2
1384	Belize;2014;CBC 30 Central;63.JPG	857	274	CB	CB	70	MA	9	SP	8	SC	8	*SHAD	2
1385	Belize;2014;CBC 30 Central;63.JPG	1101	1743	CS	SC	50	CS	19	CB	18	TA	4	SU	4
1386	Belize;2014;CBC 30 Central;63.JPG	1059	1735	CS	SC	73	TA	7	CS	6	CB	5	SU	5
1387	Belize;2014;CBC 30 Central;63.JPG	763	1848	SC	SC	55	TA	15	SU	11	MA	7	CB	6
1388	Belize;2014;CBC 30 Central;63.JPG	1023	2765	SC	SC	53	CS	17	TA	9	MA	8	CB	7
1389	Belize;2014;CBC 30 Central;63.JPG	1472	1562	CB	CB	79	SP	11	SC	3	MA	3	CS	2
1390	Belize;2014;CBC 30 Central;63.JPG	1546	2129	MA	SC	50	MA	20	TA	11	CB	8	CS	5
1391	Belize;2014;CBC 30 Central;63.JPG	1361	2695	SP	CS	27	CB	26	SP	14	SC	14	MA	11
1392	Belize;2014;CBC 30 Central;63.JPG	1700	261	SC	SC	74	MA	8	CB	6	TA	4	SP	4
1393	Belize;2014;CBC 30 Central;63.JPG	1662	1949	CB	SC	55	CB	30	SP	11	*SHAD	2	MA	1
1394	Belize;2014;CBC 30 Central;63.JPG	1946	1739	SC	SC	71	MA	9	CB	8	TA	5	SU	3
1395	Belize;2014;CBC 30 Central;63.JPG	1754	1923	CB	SC	42	CB	37	SP	16	*SHAD	2	CS	1
1396	Belize;2014;CBC 30 Central;63.JPG	1841	3378	SC	MA	41	SC	38	TA	11	CB	6	CS	1
1397	Belize;2014;CBC 30 Central;63.JPG	2382	229	SC	SC	46	MA	26	TA	13	CS	6	CB	3
1398	Belize;2014;CBC 30 Central;63.JPG	2491	1085	SC	SC	69	CB	14	TA	9	MA	3	CS	3
1399	Belize;2014;CBC 30 Central;63.JPG	2521	1118	SC	SC	63	TA	18	CB	10	MA	4	CS	2
1400	Belize;2014;CBC 30 Central;63.JPG	2583	2288	SC	CS	27	SC	22	CB	22	MA	14	TA	10
1401	Belize;2014;CBC 30 Central;64.JPG	450	791	SC	SC	75	TA	14	MA	4	CS	3	CB	2
1402	Belize;2014;CBC 30 Central;64.JPG	308	503	SC	SC	80	CB	5	MA	4	TA	4	CS	4
1403	Belize;2014;CBC 30 Central;64.JPG	420	3146	SC	MA	55	SC	19	TA	17	CS	3	SP	2
1404	Belize;2014;CBC 30 Central;64.JPG	501	2515	TA	MA	37	TA	29	SC	26	SP	3	CS	2
1405	Belize;2014;CBC 30 Central;64.JPG	362	2958	SC	SC	42	MA	29	TA	22	SP	2	CS	2
1406	Belize;2014;CBC 30 Central;64.JPG	1084	1342	SC	SC	83	CB	6	MA	3	TA	3	CS	2
1407	Belize;2014;CBC 30 Central;64.JPG	744	1403	SC	SC	78	CB	8	MA	4	CS	4	TA	4
1408	Belize;2014;CBC 30 Central;64.JPG	817	1332	SC	SC	76	CB	11	TA	4	CS	3	MA	3
1409	Belize;2014;CBC 30 Central;64.JPG	1079	1054	SU	SC	52	SU	32	CB	5	TA	4	MA	2
1410	Belize;2014;CBC 30 Central;64.JPG	634	1851	SC	SC	69	CB	14	TA	8	MA	4	CS	2
1411	Belize;2014;CBC 30 Central;64.JPG	1021	3197	SC	CB	45	SC	22	CS	15	TA	7	SU	3
1412	Belize;2014;CBC 30 Central;64.JPG	1007	2950	CB	SU	56	CS	29	CB	9	*SHAD	2	SC	1
1413	Belize;2014;CBC 30 Central;64.JPG	985	3296	CB	SC	51	CB	26	CS	9	MA	5	SP	4
1414	Belize;2014;CBC 30 Central;64.JPG	1470	1338	SC	SC	80	TA	5	CB	5	MA	4	CS	3
1415	Belize;2014;CBC 30 Central;64.JPG	1177	2477	SC	SC	82	TA	5	CS	3	CB	3	MA	2
1416	Belize;2014;CBC 30 Central;64.JPG	1471	3379	*SHAD	SC	46	CS	24	TA	11	MA	9	CB	5
1417	Belize;2014;CBC 30 Central;64.JPG	1738	1858	SC	SC	77	TA	6	CB	6	MA	6	CS	2
1418	Belize;2014;CBC 30 Central;64.JPG	1832	2554	SC	SC	76	TA	8	CB	7	CS	4	MA	2
1419	Belize;2014;CBC 30 Central;64.JPG	2326	325	CB	CB	57	SC	22	SP	16	CS	2	*SHAD	1
1420	Belize;2014;CBC 30 Central;64.JPG	2413	401	CB	CB	50	SC	38	SP	6	CS	3	*SHAD	1
1421	Belize;2014;CBC 30 Central;64.JPG	2454	2177	MA	MA	51	SC	29	TA	9	CS	7	SP	2
1422	Belize;2014;CBC 30 Central;64.JPG	2533	2217	MA	MA	67	SC	24	TA	4	CS	1	SP	1
1423	Belize;2014;CBC 30 Central;64.JPG	2298	1964	CS	CB	45	SC	35	CS	6	TA	5	SP	3
1424	Belize;2014;CBC 30 Central;64.JPG	2331	3743	CB	SC	62	CS	20	CB	7	MA	4	TA	3
1425	Belize;2014;CBC 30 Central;64.JPG	2442	3435	MA	SC	54	MA	31	TA	6	CS	3	SP	2
1426	Belize;2014;CBC 30 Central;65.JPG	517	2188	TA	MA	56	SC	13	CB	12	TA	12	CS	2
1427	Belize;2014;CBC 30 Central;65.JPG	447	2198	MA	MA	51	SC	30	CB	8	TA	6	SP	1
1428	Belize;2014;CBC 30 Central;65.JPG	527	2120	MA	MA	48	SC	23	CB	12	TA	7	SP	4
1429	Belize;2014;CBC 30 Central;65.JPG	464	1841	SC	SC	42	CB	24	TA	12	MA	11	CS	5
1430	Belize;2014;CBC 30 Central;65.JPG	319	2987	SC	CB	63	SC	24	TA	4	SP	4	MA	3
1431	Belize;2014;CBC 30 Central;65.JPG	512	3711	CS	CS	48	CB	30	TA	8	SC	6	MA	3
1432	Belize;2014;CBC 30 Central;65.JPG	857	1332	SC	SC	58	CB	13	SU	8	MA	7	CS	4
1433	Belize;2014;CBC 30 Central;65.JPG	926	2314	TA	MA	39	SC	28	CB	20	TA	5	SP	3
1434	Belize;2014;CBC 30 Central;65.JPG	616	2910	*SHAD	SC	55	MA	21	CB	10	TA	7	CS	3
1435	Belize;2014;CBC 30 Central;65.JPG	715	2953	CS	CB	39	SC	22	TA	18	CS	13	MA	4
1436	Belize;2014;CBC 30 Central;65.JPG	795	3437	CS	CB	30	SC	27	CS	27	TA	8	MA	3
1437	Belize;2014;CBC 30 Central;65.JPG	651	3693	MA	SC	60	CS	15	CB	14	MA	4	TA	3
1438	Belize;2014;CBC 30 Central;65.JPG	742	3125	CS	CB	57	CS	31	TA	7	MA	1	*SHAD	1
1439	Belize;2014;CBC 30 Central;65.JPG	1170	1170	SC	SC	74	CB	10	CS	5	TA	5	MA	3
1440	Belize;2014;CBC 30 Central;65.JPG	1384	1108	SC	SC	72	CB	12	MA	7	CS	3	SP	2
1441	Belize;2014;CBC 30 Central;65.JPG	1412	1227	SC	SC	76	CB	10	MA	5	CS	3	TA	2
1442	Belize;2014;CBC 30 Central;65.JPG	1367	1956	MA	SC	45	CB	21	MA	15	CS	9	SP	5
1443	Belize;2014;CBC 30 Central;65.JPG	1230	2251	SC	SC	62	TA	16	CB	11	CS	5	MA	3
1444	Belize;2014;CBC 30 Central;65.JPG	1157	2964	MA	SC	34	MA	30	CB	19	TA	10	SP	3
1445	Belize;2014;CBC 30 Central;65.JPG	1619	2049	MA	SC	38	CS	23	CB	20	MA	9	SP	3
1446	Belize;2014;CBC 30 Central;65.JPG	1808	1949	MA	SC	75	CB	8	MA	7	CS	3	SP	3
1447	Belize;2014;CBC 30 Central;65.JPG	1550	2829	SC	SC	59	CB	14	MA	11	TA	9	CS	3
1448	Belize;2014;CBC 30 Central;65.JPG	2478	736	CB	CB	28	SC	20	CS	19	SP	19	MA	5
1449	Belize;2014;CBC 30 Central;65.JPG	2368	1242	CB	CB	77	SP	17	CS	2	*SHAD	1	SC	1
1450	Belize;2014;CBC 30 Central;65.JPG	2269	3504	CS	CB	70	CS	16	SP	9	*SHAD	2	MA	1
1451	Belize;2014;CBC 30 Central;66.JPG	206	196	CB	SU	68	CB	9	SC	8	CS	6	MA	5
1452	Belize;2014;CBC 30 Central;66.JPG	392	1675	CB	SC	49	CB	14	CS	11	SP	11	TA	7
1453	Belize;2014;CBC 30 Central;66.JPG	577	2904	SC	CS	48	SU	18	SC	16	TA	5	CB	4
1454	Belize;2014;CBC 30 Central;66.JPG	300	3612	MA	SC	39	CB	19	CS	17	MA	11	TA	8
1455	Belize;2014;CBC 30 Central;66.JPG	574	3028	MA	SC	35	CS	22	MA	17	CB	9	SU	7
1456	Belize;2014;CBC 30 Central;66.JPG	990	834	SC	SC	47	CB	22	CS	18	SU	5	TA	3
1457	Belize;2014;CBC 30 Central;66.JPG	1044	350	CB	CB	82	SP	7	SC	4	CS	2	*SHAD	1
1458	Belize;2014;CBC 30 Central;66.JPG	1110	812	MA	MA	34	SC	34	CS	12	CB	9	TA	4
1459	Belize;2014;CBC 30 Central;66.JPG	1086	931	SC	SC	65	SU	8	CS	8	CB	7	MA	4
1460	Belize;2014;CBC 30 Central;66.JPG	863	1747	SC	SC	45	SU	15	TA	15	CB	9	MA	7
1461	Belize;2014;CBC 30 Central;66.JPG	1172	2958	SC	SC	33	TA	23	CB	20	CS	9	SU	7
1462	Belize;2014;CBC 30 Central;66.JPG	2119	696	SC	SC	56	CB	34	CS	4	TA	2	SP	1
1463	Belize;2014;CBC 30 Central;66.JPG	1895	222	SC	SC	42	CS	27	CB	17	MA	5	SP	3
1464	Belize;2014;CBC 30 Central;66.JPG	1948	285	CS	SC	39	CB	28	CS	12	SU	11	SP	5
1465	Belize;2014;CBC 30 Central;66.JPG	1926	321	CS	SU	29	CS	29	CB	20	SC	10	SP	6
1466	Belize;2014;CBC 30 Central;66.JPG	1944	1332	SC	MA	44	SC	17	CS	15	SU	13	TA	5
1467	Belize;2014;CBC 30 Central;66.JPG	1752	1530	SC	TA	31	SC	24	MA	23	CS	10	CB	4
1468	Belize;2014;CBC 30 Central;66.JPG	1824	1839	SC	SU	33	MA	25	SC	19	CB	8	TA	7
1469	Belize;2014;CBC 30 Central;66.JPG	2089	2283	SC	SU	56	TA	14	MA	8	SC	8	CS	7
1470	Belize;2014;CBC 30 Central;66.JPG	2132	3252	SC	SC	26	TA	24	MA	23	CS	11	CB	9
1471	Belize;2014;CBC 30 Central;66.JPG	2240	985	CB	CB	70	CS	22	SP	4	*SHAD	1	SU	0
1472	Belize;2014;CBC 30 Central;66.JPG	2355	930	SC	CB	65	SC	21	CS	6	SP	3	MA	1
1473	Belize;2014;CBC 30 Central;66.JPG	2688	1443	SP	CS	73	CB	15	SU	4	SC	3	SP	2
1474	Belize;2014;CBC 30 Central;66.JPG	2472	2091	SC	SC	48	CS	16	MA	13	CB	13	TA	3
1475	Belize;2014;CBC 30 Central;66.JPG	2296	2944	SC	SC	48	CS	15	TA	15	SU	7	CB	6
1476	Belize;2014;CBC 30 Central;67.JPG	141	1648	SC	CB	49	SC	36	TA	9	*SHAD	2	SP	2
1477	Belize;2014;CBC 30 Central;67.JPG	596	3471	SC	SC	51	MA	28	TA	13	CB	3	CS	2
1478	Belize;2014;CBC 30 Central;67.JPG	852	585	MA	CB	38	SC	20	CS	16	TA	16	MA	6
1479	Belize;2014;CBC 30 Central;67.JPG	741	661	MA	SC	55	TA	20	CB	13	MA	4	CS	3
1480	Belize;2014;CBC 30 Central;67.JPG	717	1516	SC	SC	58	MA	22	TA	12	CB	3	*SHAD	1
1481	Belize;2014;CBC 30 Central;67.JPG	772	2293	MA	MA	55	TA	20	CB	15	SC	5	*SHAD	2
1482	Belize;2014;CBC 30 Central;67.JPG	1384	1305	SC	SC	71	CB	8	TA	7	MA	6	CS	3
1483	Belize;2014;CBC 30 Central;67.JPG	1486	2876	CB	CB	77	CS	10	SP	6	TA	2	MA	2
1484	Belize;2014;CBC 30 Central;67.JPG	1517	2979	CB	CB	85	SP	6	CS	5	MA	2	*SHAD	1
1485	Belize;2014;CBC 30 Central;67.JPG	1240	3483	CB	CB	46	CS	35	SP	8	SC	7	*SHAD	1
1486	Belize;2014;CBC 30 Central;67.JPG	1518	3456	SC	SC	61	CS	22	CB	11	TA	3	SP	2
1487	Belize;2014;CBC 30 Central;67.JPG	1671	687	TA	MA	48	SC	23	CB	14	CS	6	TA	4
1488	Belize;2014;CBC 30 Central;67.JPG	1595	490	MA	SC	39	CB	30	CS	18	TA	5	MA	3
1489	Belize;2014;CBC 30 Central;67.JPG	2001	271	SC	SC	74	TA	11	CB	8	MA	3	CS	1
1490	Belize;2014;CBC 30 Central;67.JPG	1770	427	CS	CS	53	CB	18	SC	18	SP	3	TA	3
1491	Belize;2014;CBC 30 Central;67.JPG	1664	1159	CS	CS	37	SC	27	SU	19	CB	7	SP	3
1492	Belize;2014;CBC 30 Central;67.JPG	1921	1812	MA	MA	72	TA	18	CS	4	CB	2	SU	1
1493	Belize;2014;CBC 30 Central;67.JPG	1941	2571	CB	CB	68	SP	14	CS	14	*SHAD	2	CNCAZ	1
1494	Belize;2014;CBC 30 Central;67.JPG	1969	3401	CS	CS	31	SP	29	SC	15	CB	12	*SHAD	5
1495	Belize;2014;CBC 30 Central;67.JPG	1911	3416	CB	CS	48	SP	19	CB	12	SC	8	MA	6
1496	Belize;2014;CBC 30 Central;67.JPG	2162	696	TA	MA	32	TA	26	CB	20	CS	8	SC	6
1497	Belize;2014;CBC 30 Central;67.JPG	2152	1277	SC	SC	52	TA	19	CS	14	CB	10	*SHAD	1
1498	Belize;2014;CBC 30 Central;67.JPG	2373	1844	SC	MA	44	SC	27	TA	19	CB	5	SP	2
1499	Belize;2014;CBC 30 Central;67.JPG	2184	2465	CB	CB	31	SP	23	CS	23	SC	10	SU	5
1500	Belize;2014;CBC 30 Central;67.JPG	2462	2801	CB	CS	47	CB	39	SP	8	SC	2	*SHAD	2
1501	Belize;2014;CBC 30 Central;68.JPG	398	670	SC	SC	51	CB	22	MA	14	SP	4	CS	3
1502	Belize;2014;CBC 30 Central;68.JPG	549	965	SP	SC	67	TA	11	CB	10	MA	5	SP	3
1503	Belize;2014;CBC 30 Central;68.JPG	273	1285	SC	SC	76	CB	7	TA	6	SP	4	CS	3
1504	Belize;2014;CBC 30 Central;68.JPG	244	2245	CS	CS	43	CB	37	SU	12	SP	3	MA	2
1505	Belize;2014;CBC 30 Central;68.JPG	582	2328	CS	CS	31	SU	23	MA	13	SC	12	CB	8
1506	Belize;2014;CBC 30 Central;68.JPG	372	2399	SC	CS	34	SC	30	CB	10	MA	10	SU	7
1507	Belize;2014;CBC 30 Central;68.JPG	1017	1623	MA	MA	39	SC	34	CB	8	CS	7	TA	4
1508	Belize;2014;CBC 30 Central;68.JPG	929	1261	SC	TA	48	SC	36	MA	7	CS	4	CB	3
1509	Belize;2014;CBC 30 Central;68.JPG	860	3285	CB	CB	50	CS	24	SC	9	SP	8	SU	4
1510	Belize;2014;CBC 30 Central;68.JPG	648	3888	SC	SC	67	CB	14	CS	11	SP	3	TA	1
1511	Belize;2014;CBC 30 Central;68.JPG	984	3642	SC	SC	34	SU	32	CB	14	CS	10	MA	4
1512	Belize;2014;CBC 30 Central;68.JPG	717	3860	SC	SC	62	CS	15	CB	14	SP	5	TA	2
1513	Belize;2014;CBC 30 Central;68.JPG	1465	1993	SC	SC	67	TA	11	MA	9	CS	5	CB	3
1514	Belize;2014;CBC 30 Central;68.JPG	1594	3017	SC	SC	63	TA	15	MA	10	CS	5	CB	4
1515	Belize;2014;CBC 30 Central;68.JPG	1621	3752	CB	CB	52	SC	39	SP	5	MA	1	*SHAD	1
1516	Belize;2014;CBC 30 Central;68.JPG	2100	503	SC	SC	59	MA	20	CB	7	TA	6	CS	3
1517	Belize;2014;CBC 30 Central;68.JPG	1869	2964	SC	SC	54	CB	16	MA	13	SP	6	TA	4
1518	Belize;2014;CBC 30 Central;68.JPG	1649	3947	CB	CB	78	SC	8	SP	6	CS	4	*SHAD	2
1519	Belize;2014;CBC 30 Central;68.JPG	1764	3934	SC	CB	58	SU	19	CS	8	SP	7	SC	6
1520	Belize;2014;CBC 30 Central;68.JPG	2224	917	SC	SC	62	TA	19	CB	9	MA	6	CS	1
1521	Belize;2014;CBC 30 Central;68.JPG	2187	1725	MA	SC	54	MA	23	CS	7	SU	5	CB	4
1522	Belize;2014;CBC 30 Central;68.JPG	2599	3221	SC	SC	69	CB	14	TA	6	CS	4	MA	3
1523	Belize;2014;CBC 30 Central;68.JPG	2482	2661	SC	SC	70	CS	14	CB	8	TA	5	*SHAD	2
1524	Belize;2014;CBC 30 Central;68.JPG	2515	2968	SC	SC	59	CB	30	CS	4	TA	3	SP	1
1525	Belize;2014;CBC 30 Central;68.JPG	2397	3329	SC	SC	64	CB	15	CS	8	SU	4	TA	3
1526	Belize;2014;CBC 30 Central;69.JPG	163	633	SC	SC	54	MA	17	CB	15	TA	7	SP	3
1527	Belize;2014;CBC 30 Central;69.JPG	157	2513	CB	CB	81	SP	9	SC	4	MA	3	*SHAD	1
1528	Belize;2014;CBC 30 Central;69.JPG	613	3893	SC	SC	75	TA	9	MA	6	CB	4	SP	3
1529	Belize;2014;CBC 30 Central;69.JPG	569	3252	SU	SC	37	CB	22	MA	18	CS	16	*SHAD	2
1530	Belize;2014;CBC 30 Central;69.JPG	932	856	MA	MA	68	CB	15	SC	9	TA	4	SP	1
1531	Belize;2014;CBC 30 Central;69.JPG	648	1342	MA	MA	43	SC	29	CB	14	TA	6	SP	3
1532	Belize;2014;CBC 30 Central;69.JPG	1005	2704	MA	SC	42	MA	27	TA	13	CS	11	CB	3
1533	Belize;2014;CBC 30 Central;69.JPG	845	3310	SC	MA	35	SC	29	TA	20	CB	8	CS	3
1534	Belize;2014;CBC 30 Central;69.JPG	1175	2212	CB	CB	47	CS	36	SP	11	*SHAD	2	MA	1
1535	Belize;2014;CBC 30 Central;69.JPG	1410	2415	SC	SC	44	CB	26	TA	11	MA	7	CS	7
1536	Belize;2014;CBC 30 Central;69.JPG	1768	888	SC	MA	35	SC	33	TA	22	CB	5	CS	2
1537	Belize;2014;CBC 30 Central;69.JPG	1715	222	MA	SC	40	MA	26	CB	15	CS	8	TA	6
1538	Belize;2014;CBC 30 Central;69.JPG	1661	654	MA	SC	35	MA	32	TA	14	CS	8	CB	6
1539	Belize;2014;CBC 30 Central;69.JPG	1708	1679	CNCAZ	CS	66	CB	14	SP	7	SC	7	*SHAD	3
1540	Belize;2014;CBC 30 Central;69.JPG	1938	2799	MA	MA	50	TA	24	SC	11	CS	8	CB	3
1541	Belize;2014;CBC 30 Central;69.JPG	1981	3727	MA	SC	36	TA	20	MA	20	CB	14	CS	4
1542	Belize;2014;CBC 30 Central;69.JPG	1980	3765	MA	SC	37	CB	30	MA	15	TA	10	SP	2
1543	Belize;2014;CBC 30 Central;69.JPG	2056	3700	MA	SC	47	MA	20	TA	13	CB	9	CS	6
1544	Belize;2014;CBC 30 Central;69.JPG	2265	557	CB	SU	55	CB	20	CS	9	SC	6	SP	5
1545	Belize;2014;CBC 30 Central;69.JPG	2223	682	CB	SC	55	CB	26	CS	6	SP	4	MA	3
1546	Belize;2014;CBC 30 Central;69.JPG	2532	771	MA	SC	55	CB	19	TA	12	CS	8	*SHAD	2
1547	Belize;2014;CBC 30 Central;69.JPG	2188	529	CB	CS	62	SU	12	CB	9	SC	7	*SHAD	4
1548	Belize;2014;CBC 30 Central;69.JPG	2205	2052	SC	SC	56	TA	16	MA	14	CS	7	CB	2
1549	Belize;2014;CBC 30 Central;69.JPG	2286	2723	TA	SC	30	CB	28	MA	26	TA	8	CS	4
1550	Belize;2014;CBC 30 Central;69.JPG	2386	3220	TA	SC	41	CB	31	MA	15	TA	7	SP	3
1551	Belize;2014;CBC 30 Central;6.JPG	449	795	CB	CB	55	SC	30	SP	6	TA	2	*SHAD	2
1552	Belize;2014;CBC 30 Central;6.JPG	273	1307	SC	SC	40	MA	35	TA	14	CS	4	CB	4
1553	Belize;2014;CBC 30 Central;6.JPG	557	2553	SU	SC	48	MA	24	TA	19	CS	3	SP	2
1554	Belize;2014;CBC 30 Central;6.JPG	457	2945	SC	SC	86	CS	6	SP	2	TA	2	MA	1
1555	Belize;2014;CBC 30 Central;6.JPG	838	660	*SHAD	SC	78	MA	8	TA	6	CB	4	*SHAD	1
1556	Belize;2014;CBC 30 Central;6.JPG	1207	844	TA	SC	54	TA	16	MA	16	CB	9	CS	2
1557	Belize;2014;CBC 30 Central;6.JPG	1311	348	SC	SC	65	MA	16	CB	7	TA	5	SP	3
1558	Belize;2014;CBC 30 Central;6.JPG	1188	1112	SC	SC	76	TA	12	CS	4	CB	2	MA	2
1559	Belize;2014;CBC 30 Central;6.JPG	1211	2514	SC	SC	88	CS	3	CB	2	TA	2	MA	2
1560	Belize;2014;CBC 30 Central;6.JPG	1361	3777	CB	SC	50	CB	29	MA	6	CS	5	TA	5
1561	Belize;2014;CBC 30 Central;6.JPG	1667	932	SC	SC	51	TA	21	MA	21	SP	2	CB	2
1562	Belize;2014;CBC 30 Central;6.JPG	1509	1558	SC	SC	87	CS	4	CB	3	TA	2	*SHAD	1
1563	Belize;2014;CBC 30 Central;6.JPG	1658	1291	SC	SC	82	CS	8	CB	4	TA	2	*SHAD	1
1564	Belize;2014;CBC 30 Central;6.JPG	1757	1898	SC	SC	83	CB	5	CS	3	TA	3	MA	3
1565	Belize;2014;CBC 30 Central;6.JPG	1639	2126	SC	SC	82	TA	5	MA	4	CS	4	CB	2
1566	Belize;2014;CBC 30 Central;6.JPG	1646	2033	SC	SC	73	TA	9	MA	7	CS	6	CB	3
1567	Belize;2014;CBC 30 Central;6.JPG	1570	2302	SC	SC	85	CS	6	TA	4	*SHAD	1	CB	1
1568	Belize;2014;CBC 30 Central;6.JPG	1778	2970	SC	SC	61	CB	30	CS	3	SP	2	*SHAD	1
1569	Belize;2014;CBC 30 Central;6.JPG	1642	3101	SC	SC	88	CB	3	SP	2	TA	2	CS	2
1570	Belize;2014;CBC 30 Central;6.JPG	2060	1027	CB	CB	35	TA	26	CS	14	SC	10	MA	9
1571	Belize;2014;CBC 30 Central;6.JPG	2021	1880	SC	SC	83	CS	8	TA	4	MA	1	*SHAD	1
1572	Belize;2014;CBC 30 Central;6.JPG	2028	3013	CB	CB	81	SC	11	CS	2	*SHAD	2	SP	2
1573	Belize;2014;CBC 30 Central;6.JPG	1950	2495	SC	SC	86	CS	4	CB	3	SP	2	TA	2
1574	Belize;2014;CBC 30 Central;6.JPG	2153	2369	SU	CS	44	SC	29	SP	17	*SHAD	3	MA	2
1575	Belize;2014;CBC 30 Central;6.JPG	2082	3646	CB	CB	69	SC	21	CS	3	SP	2	*SHAD	2
1576	Belize;2014;CBC 30 Central;70.JPG	278	520	SC	SC	76	CB	6	CS	5	TA	4	MA	3
1577	Belize;2014;CBC 30 Central;70.JPG	319	1502	SC	SC	22	CB	20	MA	19	CS	19	TA	12
1578	Belize;2014;CBC 30 Central;70.JPG	169	1074	SC	SC	74	MA	8	CB	6	TA	4	CS	3
1579	Belize;2014;CBC 30 Central;70.JPG	454	1575	CB	CB	69	SP	13	MA	12	*SHAD	2	CS	2
1580	Belize;2014;CBC 30 Central;70.JPG	471	2620	CB	CB	52	MA	26	CS	8	TA	6	SP	5
1581	Belize;2014;CBC 30 Central;70.JPG	386	3560	SC	SC	65	TA	13	SU	6	CS	6	MA	4
1582	Belize;2014;CBC 30 Central;70.JPG	1065	1174	SC	SC	50	TA	39	CS	4	CB	3	MA	1
1583	Belize;2014;CBC 30 Central;70.JPG	847	2340	SC	SC	34	CB	24	CS	13	MA	13	TA	11
1584	Belize;2014;CBC 30 Central;70.JPG	1477	1343	SC	SC	33	MA	19	CB	18	TA	15	CS	11
1585	Belize;2014;CBC 30 Central;70.JPG	1354	1541	CB	SC	45	CB	32	SP	13	MA	3	*SHAD	2
1586	Belize;2014;CBC 30 Central;70.JPG	1330	1464	CB	CB	56	SP	30	CS	4	SC	3	MA	3
1587	Belize;2014;CBC 30 Central;70.JPG	1220	2209	SC	SC	80	MA	8	CS	4	TA	3	CB	3
1588	Belize;2014;CBC 30 Central;70.JPG	1549	3174	SC	SC	62	CS	11	TA	9	MA	9	CB	6
1589	Belize;2014;CBC 30 Central;70.JPG	1539	3552	SC	TA	44	SC	28	MA	18	CS	4	CB	2
1590	Belize;2014;CBC 30 Central;70.JPG	1253	4001	SC	SC	83	CB	4	TA	4	CS	3	MA	2
1591	Belize;2014;CBC 30 Central;70.JPG	1619	3477	SC	SC	65	TA	18	MA	5	CS	4	CB	4
1592	Belize;2014;CBC 30 Central;70.JPG	1829	256	CB	CB	76	SP	16	SC	5	CS	1	*SHAD	1
1593	Belize;2014;CBC 30 Central;70.JPG	1670	734	SC	SC	51	CB	22	MA	10	TA	7	CS	4
1594	Belize;2014;CBC 30 Central;70.JPG	1730	1523	SC	SC	50	TA	18	MA	14	CS	10	CB	5
1595	Belize;2014;CBC 30 Central;70.JPG	1737	2780	MA	MA	38	CB	24	SC	19	SP	7	CS	6
1596	Belize;2014;CBC 30 Central;70.JPG	1646	2945	SC	SC	67	TA	11	CS	8	CB	6	MA	4
1597	Belize;2014;CBC 30 Central;70.JPG	1984	3969	SC	SU	74	SC	12	MA	5	TA	3	CB	2
1598	Belize;2014;CBC 30 Central;70.JPG	2133	1436	MA	MA	63	SC	18	CB	9	CS	4	*SHAD	2
1599	Belize;2014;CBC 30 Central;70.JPG	2206	3628	SC	SC	74	CB	8	TA	5	MA	5	SU	4
1600	Belize;2014;CBC 30 Central;70.JPG	2118	3535	SC	SC	75	TA	8	CB	7	CS	3	MA	3
1601	Belize;2014;CBC 30 Central;71.JPG	297	1407	SC	SC	44	SU	42	MA	4	CB	4	SP	2
1602	Belize;2014;CBC 30 Central;71.JPG	258	1568	SU	SU	76	MA	9	SC	7	CB	2	CS	2
1603	Belize;2014;CBC 30 Central;71.JPG	488	2482	SC	SC	74	CB	12	CS	3	SU	3	MA	3
1604	Belize;2014;CBC 30 Central;71.JPG	494	2747	SC	SC	64	CB	14	MA	8	CS	5	SP	3
1605	Belize;2014;CBC 30 Central;71.JPG	424	3485	SC	SC	77	CB	8	CS	5	MA	4	TA	2
1606	Belize;2014;CBC 30 Central;71.JPG	643	3807	SC	SC	80	MA	6	TA	4	CS	4	CB	2
1607	Belize;2014;CBC 30 Central;71.JPG	1131	849	SC	SC	63	SU	16	CB	6	MA	5	TA	5
1608	Belize;2014;CBC 30 Central;71.JPG	701	1500	SC	SC	60	SU	16	CB	9	MA	6	TA	3
1609	Belize;2014;CBC 30 Central;71.JPG	811	2383	SC	SC	71	CB	17	CS	3	TA	3	SU	2
1610	Belize;2014;CBC 30 Central;71.JPG	890	1997	SC	SC	53	SU	19	CB	11	MA	6	TA	4
1611	Belize;2014;CBC 30 Central;71.JPG	1294	474	SC	SC	78	CB	8	CS	8	MA	2	*SHAD	1
1612	Belize;2014;CBC 30 Central;71.JPG	1383	950	SC	SC	75	CS	6	MA	5	CB	5	TA	3
1613	Belize;2014;CBC 30 Central;71.JPG	1273	970	SC	SC	68	CB	17	CS	6	TA	4	MA	2
1614	Belize;2014;CBC 30 Central;71.JPG	1572	1130	SC	SC	46	CB	22	SU	18	TA	4	MA	4
1615	Belize;2014;CBC 30 Central;71.JPG	1513	2143	SC	SC	77	TA	5	SU	5	CB	4	MA	3
1616	Belize;2014;CBC 30 Central;71.JPG	1506	2064	SC	SC	69	CB	11	SU	8	CS	3	MA	3
1617	Belize;2014;CBC 30 Central;71.JPG	1475	2974	SU	SC	57	CB	16	CS	14	TA	4	SU	3
1618	Belize;2014;CBC 30 Central;71.JPG	1695	364	CB	CB	79	SP	8	SC	6	CS	4	*SHAD	2
1619	Belize;2014;CBC 30 Central;71.JPG	2164	1056	SC	SC	58	SU	21	CB	8	MA	4	CS	3
1620	Belize;2014;CBC 30 Central;71.JPG	1730	1589	SC	SC	71	CS	7	CB	7	MA	5	SU	4
1621	Belize;2014;CBC 30 Central;71.JPG	1700	2882	MA	SC	38	CB	25	CS	12	TA	12	MA	9
1622	Belize;2014;CBC 30 Central;71.JPG	2446	3064	CB	SC	50	CB	23	CS	19	SP	3	*SHAD	2
1623	Belize;2014;CBC 30 Central;71.JPG	2388	2615	SC	SC	37	SU	36	CB	12	MA	6	CS	4
1624	Belize;2014;CBC 30 Central;71.JPG	2404	3206	CB	SC	72	MA	11	CB	8	CS	3	SP	2
1625	Belize;2014;CBC 30 Central;71.JPG	2313	3463	SC	SC	70	MA	15	CB	6	CS	3	TA	3
1626	Belize;2014;CBC 30 Central;72.JPG	536	266	MA	MA	53	CS	19	SC	14	TA	5	CB	4
1627	Belize;2014;CBC 30 Central;72.JPG	226	1763	SC	MA	33	TA	33	SC	21	CB	5	CS	4
1628	Belize;2014;CBC 30 Central;72.JPG	610	1581	SC	SC	61	TA	30	SP	3	CB	2	CS	2
1629	Belize;2014;CBC 30 Central;72.JPG	228	1381	MA	MA	40	SC	32	TA	20	CS	4	CB	1
1630	Belize;2014;CBC 30 Central;72.JPG	394	1840	SC	SC	44	TA	20	MA	19	CB	7	SP	4
1631	Belize;2014;CBC 30 Central;72.JPG	469	3185	SC	SC	56	CB	15	CS	10	MA	9	TA	5
1632	Belize;2014;CBC 30 Central;72.JPG	789	2481	MA	MA	70	SC	11	CS	4	SP	4	CB	4
1633	Belize;2014;CBC 30 Central;72.JPG	1052	2024	TA	SC	39	TA	28	MA	17	SP	5	CB	5
1634	Belize;2014;CBC 30 Central;72.JPG	1021	3146	SP	CS	49	CB	25	SC	11	TA	6	SP	3
1635	Belize;2014;CBC 30 Central;72.JPG	728	3607	CB	CS	67	CB	18	SP	5	SC	3	SU	2
1636	Belize;2014;CBC 30 Central;72.JPG	1281	729	SC	MA	47	TA	21	SC	13	CS	10	CB	5
1637	Belize;2014;CBC 30 Central;72.JPG	1228	1379	MA	MA	55	SC	19	TA	15	SP	3	CB	3
1638	Belize;2014;CBC 30 Central;72.JPG	1249	1442	MA	MA	48	SC	20	TA	16	CB	6	CS	4
1639	Belize;2014;CBC 30 Central;72.JPG	1557	1086	SC	MA	30	CS	26	SC	17	TA	15	SU	4
1640	Belize;2014;CBC 30 Central;72.JPG	1117	2262	SC	MA	35	TA	25	SC	21	CS	9	SP	4
1641	Belize;2014;CBC 30 Central;72.JPG	1546	2439	CS	CS	72	CB	16	SC	4	SP	4	*SHAD	1
1642	Belize;2014;CBC 30 Central;72.JPG	1626	806	MA	MA	48	TA	24	SC	19	CS	3	*SHAD	2
1643	Belize;2014;CBC 30 Central;72.JPG	2028	971	MA	MA	51	TA	20	SC	14	CS	6	CB	4
1644	Belize;2014;CBC 30 Central;72.JPG	1848	2346	CB	CS	71	CB	10	SP	10	TA	3	*SHAD	2
1645	Belize;2014;CBC 30 Central;72.JPG	1598	3276	SP	CS	41	SP	17	SC	14	TA	9	MA	7
1646	Belize;2014;CBC 30 Central;72.JPG	1778	3469	SC	CS	35	SC	24	TA	14	CB	14	SP	5
1647	Belize;2014;CBC 30 Central;72.JPG	2052	759	SC	MA	34	TA	30	SC	26	CS	3	CB	2
1648	Belize;2014;CBC 30 Central;72.JPG	2471	2584	MA	TA	33	MA	29	SC	21	CS	8	SP	5
1649	Belize;2014;CBC 30 Central;72.JPG	2209	2722	MA	MA	44	TA	33	SC	12	CB	5	SP	3
1650	Belize;2014;CBC 30 Central;72.JPG	2193	3484	MA	MA	38	TA	28	SC	26	CB	4	CS	2
1651	Belize;2014;CBC 30 Central;73.JPG	170	1860	CB	CB	33	CS	30	SC	23	MA	5	SP	4
1652	Belize;2014;CBC 30 Central;73.JPG	431	2935	SC	SU	60	SC	22	MA	7	CS	3	TA	2
1653	Belize;2014;CBC 30 Central;73.JPG	614	2818	SC	SC	53	SU	22	MA	7	CS	7	CB	3
1654	Belize;2014;CBC 30 Central;73.JPG	990	938	SC	SC	72	CB	18	CS	3	TA	2	MA	2
1655	Belize;2014;CBC 30 Central;73.JPG	1012	1892	SC	SC	74	TA	8	MA	5	CB	4	CS	4
1656	Belize;2014;CBC 30 Central;73.JPG	824	2820	SC	SC	47	SU	33	TA	6	MA	6	CB	2
1657	Belize;2014;CBC 30 Central;73.JPG	1214	1656	SC	SC	76	CS	6	SU	5	MA	4	CB	3
1658	Belize;2014;CBC 30 Central;73.JPG	1330	2017	SC	SC	68	SU	17	MA	8	CS	2	*SHAD	1
1659	Belize;2014;CBC 30 Central;73.JPG	1210	1907	SC	SC	48	SU	34	MA	6	CS	4	CB	2
1660	Belize;2014;CBC 30 Central;73.JPG	1591	3166	SC	SU	55	SC	26	CB	7	CS	5	MA	3
1661	Belize;2014;CBC 30 Central;73.JPG	1427	3071	SC	CS	47	CB	18	SU	14	MA	13	TA	2
1662	Belize;2014;CBC 30 Central;73.JPG	1160	3891	SC	SU	51	SC	28	CS	7	CB	5	MA	3
1663	Belize;2014;CBC 30 Central;73.JPG	1679	827	SC	SC	73	CB	12	CS	8	MA	2	TA	2
1664	Belize;2014;CBC 30 Central;73.JPG	1922	299	SC	SC	79	MA	7	CB	6	CS	3	SP	2
1665	Belize;2014;CBC 30 Central;73.JPG	1783	1048	CB	CB	55	CS	31	SC	7	SP	3	*SHAD	1
1666	Belize;2014;CBC 30 Central;73.JPG	1637	1533	SC	SC	79	MA	7	CB	3	SU	3	CS	3
1667	Belize;2014;CBC 30 Central;73.JPG	1715	3899	SC	SC	67	CB	20	SU	4	CS	4	SP	2
1668	Belize;2014;CBC 30 Central;73.JPG	2120	316	SC	SC	71	CB	16	CS	4	SP	3	MA	2
1669	Belize;2014;CBC 30 Central;73.JPG	2101	830	SC	SC	50	CB	24	SU	11	CS	4	TA	4
1670	Belize;2014;CBC 30 Central;73.JPG	2419	863	SC	SC	42	CB	38	CS	11	MA	4	TA	1
1671	Belize;2014;CBC 30 Central;73.JPG	2538	1607	SC	SC	68	CB	15	SU	6	CS	4	MA	3
1672	Belize;2014;CBC 30 Central;73.JPG	2162	2075	SC	SC	61	SU	15	CB	10	CS	4	MA	4
1673	Belize;2014;CBC 30 Central;73.JPG	2372	1813	SU	SC	34	SU	32	CB	14	MA	9	CS	4
1674	Belize;2014;CBC 30 Central;73.JPG	2245	1745	SC	SC	66	CB	21	MA	4	CS	3	TA	2
1675	Belize;2014;CBC 30 Central;73.JPG	2544	2662	SU	SU	51	SC	34	CB	5	CS	4	MA	3
1676	Belize;2014;CBC 30 Central;74.JPG	447	1748	SC	SC	63	TA	19	MA	11	CB	3	CS	2
1677	Belize;2014;CBC 30 Central;74.JPG	845	238	SC	SC	58	MA	11	TA	11	CS	9	CB	7
1678	Belize;2014;CBC 30 Central;74.JPG	1085	837	SC	SC	79	CB	6	CS	5	MA	3	TA	3
1679	Belize;2014;CBC 30 Central;74.JPG	668	2637	TA	SC	53	TA	22	MA	14	CB	5	CS	2
1680	Belize;2014;CBC 30 Central;74.JPG	989	3106	SC	SC	64	TA	16	CB	9	MA	6	CS	3
1681	Belize;2014;CBC 30 Central;74.JPG	965	3325	MA	MA	54	TA	21	SC	9	CB	7	CS	4
1682	Belize;2014;CBC 30 Central;74.JPG	1360	505	SC	SC	59	CB	10	MA	10	TA	8	CS	6
1683	Belize;2014;CBC 30 Central;74.JPG	1504	1318	SC	SC	86	CB	3	CS	3	TA	3	MA	2
1684	Belize;2014;CBC 30 Central;74.JPG	1334	3121	TA	SC	63	TA	27	MA	4	CB	2	*SHAD	1
1685	Belize;2014;CBC 30 Central;74.JPG	1261	2807	SC	SC	43	TA	36	CB	12	SP	3	CS	3
1686	Belize;2014;CBC 30 Central;74.JPG	1525	2524	TA	TA	37	SC	33	MA	16	CB	7	CS	3
1687	Belize;2014;CBC 30 Central;74.JPG	1443	2541	SC	SC	56	TA	32	CB	5	CS	2	MA	2
1688	Belize;2014;CBC 30 Central;74.JPG	1812	241	SC	SC	69	TA	10	CB	9	MA	6	CS	4
1689	Belize;2014;CBC 30 Central;74.JPG	1845	552	SC	SC	71	CB	11	TA	8	CS	3	SU	2
1690	Belize;2014;CBC 30 Central;74.JPG	1747	2179	SC	SC	72	TA	12	CS	5	CB	4	MA	3
1691	Belize;2014;CBC 30 Central;74.JPG	1840	2184	SC	SC	71	TA	18	CS	3	CB	3	MA	1
1692	Belize;2014;CBC 30 Central;74.JPG	1891	2887	TA	MA	42	TA	27	SC	17	CB	9	*SHAD	1
1693	Belize;2014;CBC 30 Central;74.JPG	2006	3923	SC	SC	69	TA	13	MA	7	CB	6	CS	3
1694	Belize;2014;CBC 30 Central;74.JPG	1703	3632	SC	SC	68	TA	11	CS	7	MA	4	SU	4
1695	Belize;2014;CBC 30 Central;74.JPG	2352	522	SC	SC	53	MA	20	CB	9	TA	6	SU	5
1696	Belize;2014;CBC 30 Central;74.JPG	2426	1589	SC	SC	77	CS	6	CB	6	TA	5	MA	2
1697	Belize;2014;CBC 30 Central;74.JPG	2472	1883	SC	SC	70	TA	12	CS	6	CB	5	MA	4
1698	Belize;2014;CBC 30 Central;74.JPG	2177	2393	SU	SC	33	CS	28	MA	13	TA	11	CB	6
1699	Belize;2014;CBC 30 Central;74.JPG	2337	3939	SC	SC	63	MA	10	CB	9	CS	7	TA	6
1700	Belize;2014;CBC 30 Central;74.JPG	2160	3640	SC	SC	53	TA	15	CB	13	MA	12	CS	3
1701	Belize;2014;CBC 30 Central;75.JPG	622	322	SU	SU	44	SC	33	SP	5	MA	5	TA	4
1702	Belize;2014;CBC 30 Central;75.JPG	636	1775	CS	CS	89	CB	3	*SHAD	2	TA	2	SP	2
1703	Belize;2014;CBC 30 Central;75.JPG	242	2811	SC	SC	63	TA	14	MA	8	CS	8	CB	4
1704	Belize;2014;CBC 30 Central;75.JPG	674	1121	MA	SC	47	MA	28	TA	17	CB	3	*SHAD	1
1705	Belize;2014;CBC 30 Central;75.JPG	652	2775	CB	CB	79	SP	16	MA	1	CS	1	*SHAD	1
1706	Belize;2014;CBC 30 Central;75.JPG	843	2453	MA	MA	58	SC	14	TA	10	CB	5	CS	5
1707	Belize;2014;CBC 30 Central;75.JPG	1132	3543	SC	SC	46	CS	21	CB	11	TA	10	MA	5
1708	Belize;2014;CBC 30 Central;75.JPG	1627	1179	SC	SC	57	MA	21	TA	8	CB	5	CS	3
1709	Belize;2014;CBC 30 Central;75.JPG	1600	2739	SC	SC	50	CB	14	TA	14	SU	10	CS	5
1710	Belize;2014;CBC 30 Central;75.JPG	1654	3057	SC	SC	71	TA	10	CB	8	CS	4	SU	3
1711	Belize;2014;CBC 30 Central;75.JPG	1388	2486	SC	SC	54	CB	16	TA	14	SU	5	MA	5
1712	Belize;2014;CBC 30 Central;75.JPG	1576	3277	SC	SC	78	TA	7	CB	6	CS	3	MA	3
1713	Belize;2014;CBC 30 Central;75.JPG	1591	3236	SC	SC	79	TA	7	CB	4	CS	3	MA	2
1714	Belize;2014;CBC 30 Central;75.JPG	1862	712	SC	SC	66	CB	13	TA	9	MA	5	CS	2
1715	Belize;2014;CBC 30 Central;75.JPG	1880	1514	SC	SC	62	TA	12	CB	11	MA	5	CS	5
1716	Belize;2014;CBC 30 Central;75.JPG	2059	1631	TA	SC	42	TA	34	CB	10	MA	7	CS	4
1717	Belize;2014;CBC 30 Central;75.JPG	1784	2328	SC	SC	44	MA	20	CB	20	TA	7	CS	5
1718	Belize;2014;CBC 30 Central;75.JPG	1990	2896	SC	SC	55	SU	21	CS	7	CB	7	TA	5
1719	Belize;2014;CBC 30 Central;75.JPG	1742	3242	SC	SC	75	CB	6	TA	6	MA	4	CS	3
1720	Belize;2014;CBC 30 Central;75.JPG	2108	3376	SC	SC	30	TA	22	CB	20	CS	9	MA	9
1721	Belize;2014;CBC 30 Central;75.JPG	2024	3822	CB	SC	30	MA	19	CS	17	CB	17	TA	10
1722	Belize;2014;CBC 30 Central;75.JPG	2522	1099	SC	CB	43	SC	27	MA	16	TA	6	CS	3
1723	Belize;2014;CBC 30 Central;75.JPG	2196	2497	SC	SC	48	MA	23	TA	17	CB	5	CS	4
1724	Belize;2014;CBC 30 Central;75.JPG	2563	3035	SC	MA	37	SC	32	TA	20	CB	5	CS	2
1725	Belize;2014;CBC 30 Central;75.JPG	2174	3570	MA	MA	39	CB	23	SC	11	TA	10	CS	9
1726	Belize;2014;CBC 30 Central;76.JPG	601	254	CB	CB	50	SP	20	CS	20	SC	4	MA	3
1727	Belize;2014;CBC 30 Central;76.JPG	536	582	SC	SC	59	CS	15	CB	12	MA	5	TA	4
1728	Belize;2014;CBC 30 Central;76.JPG	378	762	SC	CB	74	SP	7	SC	6	MA	5	TA	3
1729	Belize;2014;CBC 30 Central;76.JPG	256	422	SC	SU	47	SC	13	CS	12	CB	11	MA	9
1730	Belize;2014;CBC 30 Central;76.JPG	297	1069	CB	CB	86	SP	6	CS	2	SC	2	*SHAD	1
1731	Belize;2014;CBC 30 Central;76.JPG	404	2595	CB	CB	48	SC	21	SU	13	SP	8	CS	5
1732	Belize;2014;CBC 30 Central;76.JPG	654	2774	SC	SC	27	CS	22	CB	21	TA	14	MA	7
1733	Belize;2014;CBC 30 Central;76.JPG	256	2638	CB	CS	33	SC	31	MA	14	CB	11	SP	5
1734	Belize;2014;CBC 30 Central;76.JPG	455	3146	SC	MA	52	CS	14	SC	11	TA	10	CB	6
1735	Belize;2014;CBC 30 Central;76.JPG	967	709	CB	CB	52	CS	23	MA	9	SP	6	SC	5
1736	Belize;2014;CBC 30 Central;76.JPG	1669	1098	SC	SC	33	MA	28	CB	22	TA	6	SP	4
1737	Belize;2014;CBC 30 Central;76.JPG	1712	2156	CB	CB	43	SC	36	CS	15	SP	2	*SHAD	1
1738	Belize;2014;CBC 30 Central;76.JPG	1204	2286	SC	MA	38	TA	26	CS	16	SC	13	CB	3
1739	Belize;2014;CBC 30 Central;76.JPG	1358	2354	SC	SC	41	TA	16	CS	15	CB	13	MA	7
1740	Belize;2014;CBC 30 Central;76.JPG	1426	3009	SC	SC	66	CB	20	CS	8	SP	3	*SHAD	1
1741	Belize;2014;CBC 30 Central;76.JPG	1478	2999	SC	SC	66	CB	19	CS	9	TA	2	*SHAD	1
1742	Belize;2014;CBC 30 Central;76.JPG	2051	427	SC	SC	37	MA	31	TA	13	CS	6	CB	6
1743	Belize;2014;CBC 30 Central;76.JPG	1822	1146	SC	SC	42	MA	24	TA	16	CS	7	CB	5
1744	Belize;2014;CBC 30 Central;76.JPG	1764	1289	SC	SC	56	TA	16	MA	10	CS	7	CB	7
1745	Belize;2014;CBC 30 Central;76.JPG	2323	332	SC	MA	32	SC	24	TA	17	CS	13	CB	9
1746	Belize;2014;CBC 30 Central;76.JPG	2275	347	SC	SC	36	MA	28	TA	19	CS	7	CB	4
1747	Belize;2014;CBC 30 Central;76.JPG	2586	689	CB	CB	72	CS	10	SP	7	SC	6	MA	2
1748	Belize;2014;CBC 30 Central;76.JPG	2707	1383	CB	CB	44	SU	30	CS	11	SP	6	SC	3
1749	Belize;2014;CBC 30 Central;76.JPG	2305	2699	CB	CB	63	SC	24	SP	9	MA	2	*SHAD	1
1750	Belize;2014;CBC 30 Central;76.JPG	2596	3088	CB	CB	63	SC	23	SP	11	CS	1	*SHAD	1
1751	Belize;2014;CBC 30 Central;77.JPG	540	1534	SC	CB	55	CS	19	SC	9	MA	6	SU	4
1752	Belize;2014;CBC 30 Central;77.JPG	208	1155	SC	SC	73	CB	10	MA	6	CS	4	SP	3
1753	Belize;2014;CBC 30 Central;77.JPG	444	3636	SC	SC	47	CB	32	CS	8	SP	6	TA	3
1754	Belize;2014;CBC 30 Central;77.JPG	705	636	SC	SC	78	CB	9	SP	5	CS	2	TA	2
1755	Belize;2014;CBC 30 Central;77.JPG	664	1538	SU	SU	80	SC	12	TA	2	CS	1	SP	1
1756	Belize;2014;CBC 30 Central;77.JPG	892	981	CB	SC	69	CB	21	MA	3	SP	3	CS	2
1757	Belize;2014;CBC 30 Central;77.JPG	905	2140	SC	SC	47	SU	44	TA	2	MA	2	CS	1
1758	Belize;2014;CBC 30 Central;77.JPG	1599	596	SC	SC	73	CB	9	SU	7	SP	3	CS	3
1759	Belize;2014;CBC 30 Central;77.JPG	1507	616	SC	SC	59	CB	32	SP	3	TA	2	CS	1
1760	Belize;2014;CBC 30 Central;77.JPG	1416	1649	SC	SC	67	SU	11	CB	8	CS	5	MA	3
1761	Belize;2014;CBC 30 Central;77.JPG	1376	1189	SC	SC	68	CB	17	MA	4	SP	3	SU	3
1762	Belize;2014;CBC 30 Central;77.JPG	1503	967	SC	SC	71	CB	8	CS	7	MA	3	TA	3
1763	Belize;2014;CBC 30 Central;77.JPG	1693	480	SC	SC	69	CB	17	CS	4	SP	3	SU	2
1764	Belize;2014;CBC 30 Central;77.JPG	1884	1459	SC	SC	72	MA	8	CS	7	CB	4	SU	4
1765	Belize;2014;CBC 30 Central;77.JPG	1836	980	SC	SC	66	SU	12	CB	7	MA	5	CS	4
1766	Belize;2014;CBC 30 Central;77.JPG	1679	2306	CB	CB	69	SC	9	MA	9	SP	6	*SHAD	2
1767	Belize;2014;CBC 30 Central;77.JPG	1939	2730	CB	CB	83	SP	11	MA	2	CS	1	*SHAD	1
1768	Belize;2014;CBC 30 Central;77.JPG	1982	3032	CB	CB	78	SP	13	SC	4	CS	2	*SHAD	1
1769	Belize;2014;CBC 30 Central;77.JPG	1981	3601	CB	SC	58	CB	18	CS	11	MA	5	SP	4
1770	Belize;2014;CBC 30 Central;77.JPG	1964	3486	CB	CB	46	CS	30	SC	12	MA	4	SP	4
1771	Belize;2014;CBC 30 Central;77.JPG	2168	3222	CB	CB	85	SP	7	*SHAD	2	SC	2	CS	2
1772	Belize;2014;CBC 30 Central;77.JPG	2344	2895	SC	SC	42	CB	30	TA	12	MA	7	CS	4
1773	Belize;2014;CBC 30 Central;77.JPG	2109	2978	CB	CB	85	SP	5	SC	4	MA	3	*SHAD	1
1774	Belize;2014;CBC 30 Central;77.JPG	2570	3692	*TW	CB	41	SU	35	SC	10	SP	8	MA	2
1775	Belize;2014;CBC 30 Central;77.JPG	2541	3350	MA	CB	47	SC	18	TA	9	MA	9	CS	8
1776	Belize;2014;CBC 30 Central;78.JPG	391	877	SC	SC	55	SU	25	CB	7	MA	5	TA	4
1777	Belize;2014;CBC 30 Central;78.JPG	433	2251	SC	SC	64	TA	20	CS	6	MA	4	CB	4
1778	Belize;2014;CBC 30 Central;78.JPG	318	3035	SC	SC	67	SU	22	TA	3	SP	2	MA	2
1779	Belize;2014;CBC 30 Central;78.JPG	1074	1032	SC	SC	62	SU	15	CB	7	MA	7	TA	4
1780	Belize;2014;CBC 30 Central;78.JPG	1106	1466	CNCAZ	CS	68	TA	11	CB	9	SC	4	MA	3
1781	Belize;2014;CBC 30 Central;78.JPG	975	2324	SC	SC	68	TA	10	CB	9	CS	5	MA	3
1782	Belize;2014;CBC 30 Central;78.JPG	963	2390	SC	SC	65	CB	13	TA	11	CS	4	MA	3
1783	Belize;2014;CBC 30 Central;78.JPG	1048	2104	SC	SC	72	CB	10	CS	5	TA	5	MA	4
1784	Belize;2014;CBC 30 Central;78.JPG	896	2624	SC	SC	77	CB	7	MA	6	TA	5	CS	2
1785	Belize;2014;CBC 30 Central;78.JPG	1071	2550	SC	SC	68	CB	13	TA	8	CS	4	MA	4
1786	Belize;2014;CBC 30 Central;78.JPG	958	3487	SC	SC	78	CB	15	SP	3	MA	2	TA	1
1787	Belize;2014;CBC 30 Central;78.JPG	1000	3988	CB	CB	63	SC	15	SP	10	MA	4	CS	3
1788	Belize;2014;CBC 30 Central;78.JPG	1241	846	SC	SC	78	MA	6	SU	5	TA	4	CB	2
1789	Belize;2014;CBC 30 Central;78.JPG	1559	777	SC	SC	66	TA	12	CS	7	CB	5	MA	4
1790	Belize;2014;CBC 30 Central;78.JPG	1138	1386	SC	SC	67	MA	11	CB	7	TA	5	SU	3
1791	Belize;2014;CBC 30 Central;78.JPG	1464	2537	SC	SC	75	CB	8	TA	6	MA	3	CS	3
1792	Belize;2014;CBC 30 Central;78.JPG	1437	2793	SC	SC	70	CB	14	MA	5	TA	3	SU	3
1793	Belize;2014;CBC 30 Central;78.JPG	1372	3353	SU	SC	81	SU	7	MA	2	SP	2	TA	2
1794	Belize;2014;CBC 30 Central;78.JPG	2093	1260	SC	SC	68	MA	16	CB	8	TA	3	CS	2
1795	Belize;2014;CBC 30 Central;78.JPG	1841	2783	SC	SC	75	CB	11	MA	6	TA	3	CS	2
1796	Belize;2014;CBC 30 Central;78.JPG	2059	3341	SC	SC	82	TA	7	MA	4	CS	3	CB	2
1797	Belize;2014;CBC 30 Central;78.JPG	2604	1985	SC	SC	76	CB	8	TA	6	MA	5	CS	2
1798	Belize;2014;CBC 30 Central;78.JPG	2127	2724	SC	SC	76	CB	7	TA	6	SU	5	MA	2
1799	Belize;2014;CBC 30 Central;78.JPG	2209	2588	SC	SC	79	TA	7	CB	7	CS	2	MA	2
1800	Belize;2014;CBC 30 Central;78.JPG	2536	4006	SC	SC	50	CB	20	MA	9	TA	8	CS	8
1801	Belize;2014;CBC 30 Central;79.JPG	140	1962	SC	SC	63	TA	18	MA	5	CS	5	SU	3
1802	Belize;2014;CBC 30 Central;79.JPG	439	2119	SP	SC	58	CS	18	TA	10	MA	6	CB	3
1803	Belize;2014;CBC 30 Central;79.JPG	558	1798	SC	SC	74	TA	11	CB	7	MA	5	CS	1
1804	Belize;2014;CBC 30 Central;79.JPG	327	3067	CB	CB	63	SC	27	SP	6	*SHAD	1	MA	1
1805	Belize;2014;CBC 30 Central;79.JPG	226	3536	SC	SC	81	SU	4	CB	4	MA	3	TA	3
1806	Belize;2014;CBC 30 Central;79.JPG	1029	458	SC	SC	72	TA	10	MA	8	CB	4	CS	3
1807	Belize;2014;CBC 30 Central;79.JPG	622	338	SC	SC	62	MA	20	TA	7	CB	5	CS	4
1808	Belize;2014;CBC 30 Central;79.JPG	938	1051	SU	SU	83	SC	8	MA	3	TA	2	SP	1
1809	Belize;2014;CBC 30 Central;79.JPG	941	2815	CS	CS	86	CB	8	SC	2	*SHAD	2	CNCAZ	1
1810	Belize;2014;CBC 30 Central;79.JPG	823	3723	SC	SC	63	MA	13	CB	11	CS	5	TA	5
1811	Belize;2014;CBC 30 Central;79.JPG	1003	3588	SC	SC	86	TA	4	CB	3	CS	2	SP	2
1812	Belize;2014;CBC 30 Central;79.JPG	724	3314	CB	CB	78	SP	10	MA	5	CS	3	SC	3
1813	Belize;2014;CBC 30 Central;79.JPG	1292	3026	SC	SC	71	TA	12	MA	7	CS	4	CB	3
1814	Belize;2014;CBC 30 Central;79.JPG	1293	3118	SC	SC	75	TA	9	MA	6	CB	4	CS	3
1815	Belize;2014;CBC 30 Central;79.JPG	1541	3584	SC	SC	77	TA	9	CB	8	CS	2	MA	1
1816	Belize;2014;CBC 30 Central;79.JPG	1929	546	SC	SC	44	MA	21	TA	14	CB	13	CS	5
1817	Belize;2014;CBC 30 Central;79.JPG	1706	2662	MA	MA	59	CB	15	SC	8	SP	6	CS	4
1818	Belize;2014;CBC 30 Central;79.JPG	1819	2825	CB	CB	29	MA	25	CS	24	SC	10	SP	7
1819	Belize;2014;CBC 30 Central;79.JPG	1638	3197	SC	SC	73	CS	8	CB	8	TA	7	SP	2
1820	Belize;2014;CBC 30 Central;79.JPG	2479	1376	CB	CB	63	MA	12	CS	9	SC	7	SP	6
1821	Belize;2014;CBC 30 Central;79.JPG	2324	2063	SC	SC	40	CB	39	TA	6	MA	6	CS	3
1822	Belize;2014;CBC 30 Central;79.JPG	2137	2128	SC	SC	63	CB	23	MA	5	CS	4	TA	1
1823	Belize;2014;CBC 30 Central;79.JPG	2342	2724	SU	SU	48	SC	22	MA	11	CS	7	TA	7
1824	Belize;2014;CBC 30 Central;79.JPG	2119	2776	CB	CB	62	MA	20	SP	7	SC	5	CS	3
1825	Belize;2014;CBC 30 Central;79.JPG	2214	2549	CS	SC	33	MA	27	CB	27	CS	5	SP	3
1826	Belize;2014;CBC 30 Central;7.JPG	232	1194	CB	SC	60	CB	17	CS	11	MA	5	TA	3
1827	Belize;2014;CBC 30 Central;7.JPG	201	1595	CNCAZ	SC	46	MA	22	TA	15	CS	9	CB	5
1828	Belize;2014;CBC 30 Central;7.JPG	274	1889	SC	SC	78	TA	8	CB	5	CS	3	MA	2
1829	Belize;2014;CBC 30 Central;7.JPG	180	1536	SC	SC	63	MA	15	TA	7	CB	7	CS	5
1830	Belize;2014;CBC 30 Central;7.JPG	565	3453	CB	SC	78	CB	11	CS	6	SP	2	*SHAD	1
1831	Belize;2014;CBC 30 Central;7.JPG	666	1076	SC	SC	82	TA	9	CS	3	MA	2	CB	1
1832	Belize;2014;CBC 30 Central;7.JPG	1035	1504	SC	SC	66	TA	19	MA	5	CB	3	CS	2
1833	Belize;2014;CBC 30 Central;7.JPG	902	1225	SC	SC	64	TA	26	MA	3	CB	2	CS	2
1834	Belize;2014;CBC 30 Central;7.JPG	781	1855	SC	SC	57	TA	14	MA	13	SP	5	CS	4
1835	Belize;2014;CBC 30 Central;7.JPG	1045	1635	SC	SC	58	TA	29	MA	4	CS	2	CB	2
1836	Belize;2014;CBC 30 Central;7.JPG	1094	2066	SC	SC	87	TA	5	CS	2	CB	2	*SHAD	1
1837	Belize;2014;CBC 30 Central;7.JPG	718	3432	SU	SC	44	SU	39	CB	6	MA	4	SP	3
1838	Belize;2014;CBC 30 Central;7.JPG	1531	187	SC	SC	59	TA	17	CB	9	CS	8	MA	3
1839	Belize;2014;CBC 30 Central;7.JPG	1404	1976	SC	MA	57	SC	34	SP	2	TA	2	CS	1
1840	Belize;2014;CBC 30 Central;7.JPG	1435	2595	CB	MA	48	CB	20	SC	10	CS	7	SP	7
1841	Belize;2014;CBC 30 Central;7.JPG	1941	510	SC	SC	87	CS	3	CB	3	MA	2	TA	2
1842	Belize;2014;CBC 30 Central;7.JPG	1659	1224	MA	MA	66	SC	18	CB	5	TA	4	SP	2
1843	Belize;2014;CBC 30 Central;7.JPG	1691	1966	CB	CB	80	SP	9	MA	6	TA	1	*SHAD	1
1844	Belize;2014;CBC 30 Central;7.JPG	1826	2653	SC	SC	83	TA	5	CB	3	CS	3	MA	3
1845	Belize;2014;CBC 30 Central;7.JPG	1908	3256	SC	SC	89	SP	2	TA	2	CB	2	CS	2
1846	Belize;2014;CBC 30 Central;7.JPG	2060	2919	CB	CB	79	MA	9	SP	6	TA	3	*SHAD	2
1847	Belize;2014;CBC 30 Central;7.JPG	2426	339	SC	SC	78	CB	11	TA	4	SP	2	MA	2
1848	Belize;2014;CBC 30 Central;7.JPG	2554	1919	CB	SC	65	CB	27	SP	3	CS	1	*SHAD	1
1849	Belize;2014;CBC 30 Central;7.JPG	2384	2480	CB	SC	56	CB	32	TA	6	*SHAD	2	CS	2
1850	Belize;2014;CBC 30 Central;7.JPG	2402	2427	SC	SC	66	CB	20	TA	5	CS	5	*SHAD	2
1851	Belize;2014;CBC 30 Central;80.JPG	187	549	SC	SC	68	CB	15	MA	5	CS	4	SP	4
1852	Belize;2014;CBC 30 Central;80.JPG	500	325	SC	SC	79	CB	9	TA	4	SU	2	CS	2
1853	Belize;2014;CBC 30 Central;80.JPG	622	1646	SC	SC	77	CB	8	CS	5	MA	4	TA	3
1854	Belize;2014;CBC 30 Central;80.JPG	430	1820	SC	SC	42	TA	16	MA	15	CB	13	SU	7
1855	Belize;2014;CBC 30 Central;80.JPG	562	1871	SC	CB	27	MA	21	SC	21	SU	20	TA	6
1856	Belize;2014;CBC 30 Central;80.JPG	220	3105	SC	SC	82	TA	4	CB	4	MA	3	CS	3
1857	Belize;2014;CBC 30 Central;80.JPG	551	3685	SU	SC	41	SU	28	CS	12	CB	5	SP	5
1858	Belize;2014;CBC 30 Central;80.JPG	893	437	SU	SU	47	SC	41	SP	3	MA	2	CS	2
1859	Belize;2014;CBC 30 Central;80.JPG	1082	417	SC	SC	65	SU	20	MA	5	SP	2	CB	2
1860	Belize;2014;CBC 30 Central;80.JPG	1063	922	SU	SU	56	SC	37	SP	3	*SHAD	1	CB	1
1861	Belize;2014;CBC 30 Central;80.JPG	883	541	SU	SU	76	SC	9	CS	7	SP	3	CB	2
1862	Belize;2014;CBC 30 Central;80.JPG	1138	3280	SU	SU	65	SC	26	CB	2	SP	2	TA	1
1863	Belize;2014;CBC 30 Central;80.JPG	1288	1326	SC	SC	87	MA	3	TA	2	CB	2	SU	2
1864	Belize;2014;CBC 30 Central;80.JPG	1476	1347	SC	SC	62	SU	11	TA	11	MA	8	CB	4
1865	Belize;2014;CBC 30 Central;80.JPG	1477	1294	SC	SC	79	TA	5	MA	4	SU	4	CB	3
1866	Belize;2014;CBC 30 Central;80.JPG	1169	1600	SC	SC	64	CB	8	SU	8	MA	8	CS	5
1867	Belize;2014;CBC 30 Central;80.JPG	1207	3038	SC	SC	67	TA	17	CB	7	CS	4	MA	2
1868	Belize;2014;CBC 30 Central;80.JPG	1815	2589	SC	SC	71	MA	12	CB	9	TA	4	CS	2
1869	Belize;2014;CBC 30 Central;80.JPG	1901	3405	SC	SC	83	TA	5	MA	3	CB	3	SU	2
1870	Belize;2014;CBC 30 Central;80.JPG	1935	3315	SC	SC	79	TA	9	CB	5	MA	2	*SHAD	1
1871	Belize;2014;CBC 30 Central;80.JPG	2418	375	SU	SU	83	SP	6	CS	3	CB	2	SC	2
1872	Belize;2014;CBC 30 Central;80.JPG	2151	2246	SC	SC	77	CB	8	MA	6	TA	4	CS	2
1873	Belize;2014;CBC 30 Central;80.JPG	2353	2375	SC	SC	74	TA	11	MA	5	CB	4	CS	3
1874	Belize;2014;CBC 30 Central;80.JPG	2628	3008	SC	SC	75	SU	10	CB	4	MA	4	TA	2
1875	Belize;2014;CBC 30 Central;80.JPG	2272	3723	SC	SC	65	SU	18	CB	7	CS	3	TA	2
1876	Belize;2014;CBC 30 Central;81.JPG	180	997	CS	CB	49	MA	17	SC	13	CS	12	TA	4
1877	Belize;2014;CBC 30 Central;81.JPG	558	1715	CB	CB	67	SC	11	CS	10	SP	5	MA	2
1878	Belize;2014;CBC 30 Central;81.JPG	333	2677	CB	CB	36	CS	24	SP	14	SC	11	MA	8
1879	Belize;2014;CBC 30 Central;81.JPG	1083	2826	SC	SC	86	MA	4	TA	4	CS	2	*SHAD	1
1880	Belize;2014;CBC 30 Central;81.JPG	796	3653	TA	MA	49	SC	19	TA	14	CB	6	CS	4
1881	Belize;2014;CBC 30 Central;81.JPG	1245	565	SC	SC	64	TA	9	CB	8	CS	7	MA	7
1882	Belize;2014;CBC 30 Central;81.JPG	1307	2068	SC	SC	55	TA	20	CB	12	MA	5	CS	3
1883	Belize;2014;CBC 30 Central;81.JPG	1562	1719	CB	CB	56	MA	19	TA	9	SP	6	SC	6
1884	Belize;2014;CBC 30 Central;81.JPG	1314	2143	SC	SC	70	TA	13	CB	8	CS	4	MA	3
1885	Belize;2014;CBC 30 Central;81.JPG	1286	1833	MA	MA	55	CB	19	SC	17	SP	3	TA	2
1886	Belize;2014;CBC 30 Central;81.JPG	1485	3084	SC	SC	63	TA	13	MA	8	CS	7	CB	5
1887	Belize;2014;CBC 30 Central;81.JPG	1848	853	TA	MA	40	SC	34	TA	12	CS	5	CB	4
1888	Belize;2014;CBC 30 Central;81.JPG	1942	447	CS	CB	66	MA	12	TA	5	SC	5	CS	5
1889	Belize;2014;CBC 30 Central;81.JPG	1993	745	MA	MA	65	TA	15	SC	11	CB	4	SP	1
1890	Belize;2014;CBC 30 Central;81.JPG	1832	560	CS	MA	38	CB	25	CS	22	TA	4	SP	3
1891	Belize;2014;CBC 30 Central;81.JPG	2093	1375	CB	CB	80	SP	13	SC	3	MA	1	*SHAD	1
1892	Belize;2014;CBC 30 Central;81.JPG	2019	1507	CB	CB	67	SC	25	SP	5	TA	1	*SHAD	1
1893	Belize;2014;CBC 30 Central;81.JPG	1636	2689	SC	SC	75	MA	8	TA	8	CS	3	CB	2
1894	Belize;2014;CBC 30 Central;81.JPG	1767	3590	SC	SC	79	TA	7	MA	3	CS	3	CB	3
1895	Belize;2014;CBC 30 Central;81.JPG	1717	3901	SC	SC	79	CB	7	MA	4	TA	4	CS	2
1896	Belize;2014;CBC 30 Central;81.JPG	2576	785	SC	CB	49	SC	31	MA	6	TA	4	SP	4
1897	Belize;2014;CBC 30 Central;81.JPG	2567	2127	TA	CB	38	MA	18	CS	16	SC	13	TA	8
1898	Belize;2014;CBC 30 Central;81.JPG	2610	2617	CB	CB	43	CS	33	SP	14	MA	5	*SHAD	3
1899	Belize;2014;CBC 30 Central;81.JPG	2567	2740	CB	CB	75	SC	10	SP	6	CS	5	*SHAD	3
1900	Belize;2014;CBC 30 Central;81.JPG	2354	2703	CB	CB	72	CS	17	SP	8	*SHAD	2	MA	1
1901	Belize;2014;CB House Lagoon Reef;10.JPG	646	1709	CS	CS	60	CB	29	MA	5	*SHAD	2	SP	1
1902	Belize;2014;CB House Lagoon Reef;10.JPG	480	2202	SC	SC	46	TA	39	CB	6	CS	5	MA	3
1903	Belize;2014;CB House Lagoon Reef;10.JPG	352	4093	CB	CB	63	CS	21	TA	7	SC	3	*SHAD	2
1904	Belize;2014;CB House Lagoon Reef;10.JPG	1159	1602	SC	SC	53	CB	29	CS	8	TA	3	SP	3
1905	Belize;2014;CB House Lagoon Reef;10.JPG	1264	1347	CS	CS	73	CB	11	SP	8	SU	4	*SHAD	2
1906	Belize;2014;CB House Lagoon Reef;10.JPG	1366	2820	CS	SC	53	CS	23	CB	10	SP	6	SU	4
1907	Belize;2014;CB House Lagoon Reef;10.JPG	1268	2895	CS	CS	55	CB	16	SC	13	TA	9	*SHAD	3
1908	Belize;2014;CB House Lagoon Reef;10.JPG	1226	2963	CS	CS	46	CB	23	TA	13	SC	10	*SHAD	2
1909	Belize;2014;CB House Lagoon Reef;10.JPG	961	3613	CS	CS	78	CB	14	TA	3	SP	2	*SHAD	1
1910	Belize;2014;CB House Lagoon Reef;10.JPG	1289	4597	CS	CS	41	SC	20	TA	15	CB	13	MA	4
1911	Belize;2014;CB House Lagoon Reef;10.JPG	1244	4795	CS	CS	43	TA	18	SC	17	CB	13	MA	3
1912	Belize;2014;CB House Lagoon Reef;10.JPG	957	4683	CS	CS	43	SC	18	TA	16	CB	8	SU	5
1913	Belize;2014;CB House Lagoon Reef;10.JPG	1531	1147	CS	CS	73	CB	12	SC	7	SP	4	*SHAD	2
1914	Belize;2014;CB House Lagoon Reef;10.JPG	1902	2186	SC	SC	69	TA	21	CB	5	CS	2	MA	2
1915	Belize;2014;CB House Lagoon Reef;10.JPG	1969	4060	SC	SC	72	TA	15	CB	5	MA	4	CS	1
1916	Belize;2014;CB House Lagoon Reef;10.JPG	1689	4488	CS	CS	34	TA	20	SC	18	CB	16	MA	6
1917	Belize;2014;CB House Lagoon Reef;10.JPG	2406	1065	CS	CS	26	SC	24	CB	18	TA	18	MA	10
1918	Belize;2014;CB House Lagoon Reef;10.JPG	2375	1704	SC	SC	80	TA	12	CB	3	MA	2	CS	1
1919	Belize;2014;CB House Lagoon Reef;10.JPG	2097	1530	SC	SC	83	TA	8	CB	4	SP	1	CS	1
1920	Belize;2014;CB House Lagoon Reef;10.JPG	2155	2483	CS	CS	79	CB	11	SP	3	*SHAD	2	SC	2
1921	Belize;2014;CB House Lagoon Reef;10.JPG	3108	574	SC	SC	82	CB	9	TA	3	*SHAD	1	SP	1
1922	Belize;2014;CB House Lagoon Reef;10.JPG	3190	786	SC	SC	71	TA	15	CB	7	MA	2	CS	2
1923	Belize;2014;CB House Lagoon Reef;10.JPG	2999	476	SC	SC	85	CB	4	TA	4	SP	3	*SHAD	1
1924	Belize;2014;CB House Lagoon Reef;10.JPG	2898	1958	SC	SC	24	CS	24	TA	21	CB	19	MA	6
1925	Belize;2014;CB House Lagoon Reef;10.JPG	3078	1962	CS	CS	56	TA	16	CB	9	SC	9	MA	4
1926	Belize;2014;CB House Lagoon Reef;11.JPG	743	998	CB	SC	46	CS	25	CB	15	TA	7	MA	3
1927	Belize;2014;CB House Lagoon Reef;11.JPG	586	399	SC	SC	68	CB	13	TA	8	CS	4	MA	3
1928	Belize;2014;CB House Lagoon Reef;11.JPG	433	3724	SC	SC	89	CB	3	TA	2	*SHAD	1	SP	1
1929	Belize;2014;CB House Lagoon Reef;11.JPG	1328	602	MA	SC	54	TA	14	CS	11	MA	11	CB	5
1930	Belize;2014;CB House Lagoon Reef;11.JPG	1298	2027	SC	SC	84	CB	5	TA	3	MA	2	SU	2
1931	Belize;2014;CB House Lagoon Reef;11.JPG	1315	4105	SC	SC	83	SU	7	SP	3	TA	2	MA	2
1932	Belize;2014;CB House Lagoon Reef;11.JPG	944	3735	SC	SC	85	SU	4	CB	3	TA	2	MA	2
1933	Belize;2014;CB House Lagoon Reef;11.JPG	1252	4183	SC	SC	81	CB	7	CS	3	TA	3	MA	2
1934	Belize;2014;CB House Lagoon Reef;11.JPG	1007	3843	SC	SC	82	SU	6	CS	3	CB	3	*SHAD	2
1935	Belize;2014;CB House Lagoon Reef;11.JPG	955	3601	SC	SC	81	SU	5	CB	4	MA	3	TA	2
1936	Belize;2014;CB House Lagoon Reef;11.JPG	1715	628	SC	SC	74	CB	7	TA	6	MA	5	CS	4
1937	Belize;2014;CB House Lagoon Reef;11.JPG	1661	1457	SC	SC	81	CB	9	TA	4	MA	2	SP	1
1938	Belize;2014;CB House Lagoon Reef;11.JPG	1615	2476	SC	SC	84	CB	5	TA	4	CS	2	*SHAD	1
1939	Belize;2014;CB House Lagoon Reef;11.JPG	1602	4201	CS	CB	48	CS	25	SP	7	MA	6	*SHAD	4
1940	Belize;2014;CB House Lagoon Reef;11.JPG	2840	992	SU	SU	61	SC	21	CB	7	TA	3	CS	2
1941	Belize;2014;CB House Lagoon Reef;11.JPG	2491	1927	SC	SC	85	TA	3	MA	3	CB	2	CS	2
1942	Belize;2014;CB House Lagoon Reef;11.JPG	2561	1510	CB	CB	33	CS	24	SC	21	SP	13	MA	3
1943	Belize;2014;CB House Lagoon Reef;11.JPG	2439	1264	SC	SC	69	TA	13	CB	6	MA	4	CS	3
1944	Belize;2014;CB House Lagoon Reef;11.JPG	2444	2329	CS	CS	80	SP	4	CB	3	SC	3	MA	3
1945	Belize;2014;CB House Lagoon Reef;11.JPG	2469	3494	CS	CS	52	CB	37	SP	4	*SHAD	2	MA	2
1946	Belize;2014;CB House Lagoon Reef;11.JPG	3256	2541	CS	CS	88	MA	3	CB	3	SP	3	*SHAD	2
1947	Belize;2014;CB House Lagoon Reef;11.JPG	3107	2884	CS	CS	85	TA	3	SC	3	SP	3	CB	2
1948	Belize;2014;CB House Lagoon Reef;11.JPG	3525	2335	CS	CS	68	CB	14	SU	5	TA	3	*SHAD	3
1949	Belize;2014;CB House Lagoon Reef;11.JPG	3030	3760	CS	CS	76	CB	8	SU	5	SP	5	*SHAD	3
1950	Belize;2014;CB House Lagoon Reef;11.JPG	3080	4587	CS	CS	67	SC	12	CB	10	SP	4	TA	4
1951	Belize;2014;CB House Lagoon Reef;13.JPG	578	386	CB	SC	56	CB	21	SU	12	CS	4	SP	3
1952	Belize;2014;CB House Lagoon Reef;13.JPG	665	494	SU	SC	83	CB	6	CS	3	TA	2	*SHAD	1
1953	Belize;2014;CB House Lagoon Reef;13.JPG	527	1649	CB	SC	54	CB	40	*SHAD	1	TA	1	CS	1
1954	Belize;2014;CB House Lagoon Reef;13.JPG	736	3709	CB	CS	57	CB	20	TA	8	SC	8	*SHAD	3
1955	Belize;2014;CB House Lagoon Reef;13.JPG	913	3031	CS	SC	64	CS	15	CB	13	SP	4	*SHAD	2
1956	Belize;2014;CB House Lagoon Reef;13.JPG	2074	391	SU	SC	55	SU	38	*SHAD	2	SP	2	CB	1
1957	Belize;2014;CB House Lagoon Reef;13.JPG	1860	495	CS	CS	64	SU	13	SC	9	MA	6	*SHAD	3
1958	Belize;2014;CB House Lagoon Reef;13.JPG	1468	1406	CS	CS	92	SP	2	*SHAD	2	SC	2	CB	1
1959	Belize;2014;CB House Lagoon Reef;13.JPG	1915	2161	CS	CS	82	SC	12	*SHAD	2	TA	1	SP	1
1960	Belize;2014;CB House Lagoon Reef;13.JPG	1551	2818	SC	SC	33	CS	28	CB	19	TA	13	MA	3
1961	Belize;2014;CB House Lagoon Reef;13.JPG	1587	2699	SC	SC	75	TA	7	CS	6	CB	5	MA	4
1962	Belize;2014;CB House Lagoon Reef;13.JPG	1515	3484	CB	CS	57	CB	27	TA	9	SC	2	*SHAD	2
1963	Belize;2014;CB House Lagoon Reef;13.JPG	1713	3936	CB	CB	59	SC	22	CS	9	SP	7	*SHAD	1
1964	Belize;2014;CB House Lagoon Reef;13.JPG	1473	3757	CS	CS	69	CB	22	SP	3	*SHAD	2	TA	2
1965	Belize;2014;CB House Lagoon Reef;13.JPG	2496	532	SC	SC	84	SU	5	CB	4	MA	2	SP	2
1966	Belize;2014;CB House Lagoon Reef;13.JPG	2307	1143	SC	SC	79	TA	7	CB	5	CS	3	MA	3
1967	Belize;2014;CB House Lagoon Reef;13.JPG	2745	2311	CS	CS	90	SC	3	*SHAD	2	CB	1	SP	1
1968	Belize;2014;CB House Lagoon Reef;13.JPG	2311	2114	CS	CS	82	SC	11	TA	2	*SHAD	2	SP	1
1969	Belize;2014;CB House Lagoon Reef;13.JPG	2623	2362	CS	CS	85	SC	5	CB	4	*SHAD	2	SP	2
1970	Belize;2014;CB House Lagoon Reef;13.JPG	2607	3234	SC	SC	77	TA	7	MA	6	CB	4	CS	3
1971	Belize;2014;CB House Lagoon Reef;13.JPG	2163	2895	SC	SC	64	CB	20	TA	7	CS	4	MA	3
1972	Belize;2014;CB House Lagoon Reef;13.JPG	2697	3596	SC	SC	82	TA	8	CB	5	CNCAZ	1	*SHAD	1
1973	Belize;2014;CB House Lagoon Reef;13.JPG	3117	1864	CS	CS	58	SC	32	*SHAD	3	MA	2	SP	2
1974	Belize;2014;CB House Lagoon Reef;13.JPG	2835	3927	SC	SC	70	CB	9	CS	8	TA	5	MA	3
1975	Belize;2014;CB House Lagoon Reef;13.JPG	2899	3665	SC	SC	79	TA	6	CS	5	CB	4	MA	2
1976	Belize;2014;CB House Lagoon Reef;14.JPG	646	1080	SC	SC	89	TA	3	CB	2	MA	2	SP	1
1977	Belize;2014;CB House Lagoon Reef;14.JPG	286	950	CS	CS	41	CB	27	SC	14	TA	7	MA	4
1978	Belize;2014;CB House Lagoon Reef;14.JPG	385	2174	CS	SC	43	CB	33	TA	9	MA	5	CS	4
1979	Belize;2014;CB House Lagoon Reef;14.JPG	459	3079	SC	SC	79	TA	8	CB	7	CS	2	*SHAD	1
1980	Belize;2014;CB House Lagoon Reef;14.JPG	316	4980	CS	CB	33	CS	23	SC	21	TA	12	MA	6
1981	Belize;2014;CB House Lagoon Reef;14.JPG	618	4865	SU	SC	39	CB	21	CS	16	TA	10	MA	5
1982	Belize;2014;CB House Lagoon Reef;14.JPG	1138	985	SC	SC	80	TA	13	CB	3	*SHAD	1	MA	1
1983	Belize;2014;CB House Lagoon Reef;14.JPG	1118	1895	SC	SC	70	TA	19	CB	4	CS	2	MA	2
1984	Belize;2014;CB House Lagoon Reef;14.JPG	1196	4970	SC	SC	80	CB	8	TA	4	CS	3	MA	2
1985	Belize;2014;CB House Lagoon Reef;14.JPG	2008	1586	SC	SC	64	TA	23	CB	6	MA	3	CS	2
1986	Belize;2014;CB House Lagoon Reef;14.JPG	1665	3016	SC	CB	43	CS	19	SC	16	TA	11	MA	6
1987	Belize;2014;CB House Lagoon Reef;14.JPG	1975	2871	CB	CB	47	SC	25	CS	11	TA	8	MA	2
1988	Belize;2014;CB House Lagoon Reef;14.JPG	1886	3312	CB	CB	41	SC	37	CS	9	TA	7	SP	3
1989	Belize;2014;CB House Lagoon Reef;14.JPG	1484	4329	SC	SC	47	SU	45	CS	2	TA	1	SP	1
1990	Belize;2014;CB House Lagoon Reef;14.JPG	1681	4910	CB	CB	67	SC	18	CS	5	SP	4	TA	2
1991	Belize;2014;CB House Lagoon Reef;14.JPG	1864	4265	CB	CB	81	CS	9	SU	3	SP	3	*SHAD	1
1992	Belize;2014;CB House Lagoon Reef;14.JPG	2302	830	CS	CB	32	CS	25	TA	15	SC	8	SU	7
1993	Belize;2014;CB House Lagoon Reef;14.JPG	2701	2047	CS	CB	49	CS	32	TA	8	SC	5	SP	2
1994	Belize;2014;CB House Lagoon Reef;14.JPG	2185	2174	CS	CS	64	CB	13	MA	7	TA	7	*SHAD	3
1995	Belize;2014;CB House Lagoon Reef;14.JPG	2231	3238	CB	CB	41	CS	39	TA	9	SC	4	*SHAD	3
1996	Belize;2014;CB House Lagoon Reef;14.JPG	2504	4049	CB	CB	51	SC	19	CS	16	TA	4	SP	4
1997	Belize;2014;CB House Lagoon Reef;14.JPG	2782	409	CS	CB	37	CS	31	TA	17	SC	5	MA	4
1998	Belize;2014;CB House Lagoon Reef;14.JPG	3291	725	SC	SC	88	CB	3	TA	2	SP	2	SU	2
1999	Belize;2014;CB House Lagoon Reef;14.JPG	3082	1677	SC	SC	57	CB	17	TA	13	CS	7	SU	2
[truncated: 23,951 more rows]
