# Supplementary material for: A doubling of stony coral cover on shallow forereefs at Carrie Bow Cay, Belize from 2014 to 2019
Source: Sci Rep. 2021 Sep 28;11:19185. doi: 10.1038/s41598-021-96799-2 (PMC8478911; doi:10.1038/s41598-021-96799-2)
Supplement: Supplementary file 7 — Supplementary Information 7. [file 41598_2021_96799_MOESM7_ESM.txt]

METADATA
Author: Luis de Pablo
Contact: luisxdepablo@gmail.com

Name: Name of image file, including country of study, year taken, locality, and image number within its year/locality, separated by semicolons
Row: Y-value within the image of the point in question
Column: X-value within the image of the point in question
Label: Abbreviation for the functional group lying at the point in question on this image
Machine.suggestion.1: Highest confidence label for this point from the automated classifier
Machine.confidence.1: Confidence for suggestion 1 from the automated classifier
Machine.suggestion.2: Second highest confidence label for this point from the automated classifier
Machine.confidence.2: Confidence for suggestion 2 from the automated classifier
Machine.suggestion.3: Third highest confidence label for this point from the automated classifier
Machine.confidence.3: Confidence for suggestion 3 from the automated classifier
Machine.suggestion.4: Fourth highest confidence label for this point from the automated classifier
Machine.confidence.4: Confidence for suggestion 4 from the automated classifier
Machine.suggestion.5: Fifth highest confidence label for this point from the automated classifier
Machine.confidence.5: Confidence for suggestion 5 from the automated classifier
